# Supplementary material for: Bogotá River anthropogenic contamination alters microbial communities and promotes spread of antibiotic resistance genes
Source: Sci Rep. 2019 Aug 13;9:11764. doi: 10.1038/s41598-019-48200-6 (PMC6692338; doi:10.1038/s41598-019-48200-6)
Supplement: Supplementary file 2 — Table S7 [file 41598_2019_48200_MOESM2_ESM.xlsx]

## Sheet: Gene metadata
	Source	Gene	Quantified with ShortBRED	Gene Category	Mechanism	Antibiotic
AP009048.1.gene2520.p01	CARD	acrD	Yes	RND transporter	Drug efflux	Aminoglycoside
NC_007779.1.12931933.p01	CARD	acrD	Yes	RND transporter	Drug efflux	Aminoglycoside
NC_002516.2.878839.p01	CARD	amrA	Yes	RND transporter	Drug efflux	Aminoglycoside
AF147719.1.gene2.p01	CARD	amrA	Yes	RND transporter	Drug efflux	Aminoglycoside
U04610.gene.p01	CARD	AAC(3)-Ia	Yes	Aminoglycoside acetyltransferase	Drug inactivation	Aminoglycoside
U12338.3.gene5.p01	CARD	AAC(3)-Ia	Yes	Aminoglycoside acetyltransferase	Drug inactivation	Aminoglycoside
X15852.1.gene2.p1	CARD	AAC(3)-Ia	Yes	Aminoglycoside acetyltransferase	Drug inactivation	Aminoglycoside
X13543.1.gene1.p1	CARD	AAC(3)-IIa	Yes	Aminoglycoside acetyltransferase	Drug inactivation	Aminoglycoside
M22999.1.gene2.p01	CARD	AAC(3)-VIIa	Yes	Aminoglycoside acetyltransferase	Drug inactivation	Aminoglycoside
AF479774.1.gene5.p01	CARD	AAC(6')-Ib	Yes	Aminoglycoside acetyltransferase	Drug inactivation	Aminoglycoside
EU259884.2.gene3.p01	CARD	AAC(6')-Ib	Yes	Aminoglycoside acetyltransferase	Drug inactivation	Aminoglycoside
JQ808129.1.gene1.p01	CARD	AAC(6')-Ib	Yes	Aminoglycoside acetyltransferase	Drug inactivation	Aminoglycoside
M21682.1.gene1.p1	CARD	AAC(6')-Ib	Yes	Aminoglycoside acetyltransferase	Drug inactivation	Aminoglycoside
M23634.1.gene1.p1	CARD	AAC(6')-Ib	Yes	Aminoglycoside acetyltransferase	Drug inactivation	Aminoglycoside
AB715422.1.gene3.p01	CARD	AAC(6')-Ib'	Yes	Aminoglycoside acetyltransferase	Drug inactivation	Aminoglycoside
AF156486.1.gene3.p01	CARD	AAC(6')-Ib'	Yes	Aminoglycoside acetyltransferase	Drug inactivation	Aminoglycoside
AF315351.1.gene3.p01	CARD	AAC(6')-Ib'	Yes	Aminoglycoside acetyltransferase	Drug inactivation	Aminoglycoside
AF317511.1.gene3.p01	CARD	AAC(6')-Ib'	Yes	Aminoglycoside acetyltransferase	Drug inactivation	Aminoglycoside
AF317511.1.gene4.p01	CARD	AAC(6')-Ib'	Yes	Aminoglycoside acetyltransferase	Drug inactivation	Aminoglycoside
AF322577.2.gene3.p01	CARD	AAC(6')-Ib'	Yes	Aminoglycoside acetyltransferase	Drug inactivation	Aminoglycoside
AF371964.1.gene2.p1	CARD	AAC(6')-Ib'	Yes	Aminoglycoside acetyltransferase	Drug inactivation	Aminoglycoside
AY033653.3.gene4.p01	CARD	AAC(6')-Ib'	Yes	Aminoglycoside acetyltransferase	Drug inactivation	Aminoglycoside
AY033653.3.gene5.p01	CARD	AAC(6')-Ib'	Yes	Aminoglycoside acetyltransferase	Drug inactivation	Aminoglycoside
EU358785.1.gene1.p01	CARD	AAC(6')-Ib'	Yes	Aminoglycoside acetyltransferase	Drug inactivation	Aminoglycoside
GQ337064.1.gene5.p01	CARD	AAC(6')-Ib'	Yes	Aminoglycoside acetyltransferase	Drug inactivation	Aminoglycoside
GU944730.1.gene2.p01	CARD	AAC(6')-Ib'	Yes	Aminoglycoside acetyltransferase	Drug inactivation	Aminoglycoside
JN596280.1.gene5.p01	CARD	AAC(6')-Ib'	Yes	Aminoglycoside acetyltransferase	Drug inactivation	Aminoglycoside
L25617.1.gene2.p01	CARD	AAC(6')-Ib'	Yes	Aminoglycoside acetyltransferase	Drug inactivation	Aminoglycoside
L25666.1.gene2.p01	CARD	AAC(6')-Ib'	Yes	Aminoglycoside acetyltransferase	Drug inactivation	Aminoglycoside
AY136758.1.gene3.p01	CARD	AAC(6')-Ib11	Yes	Aminoglycoside acetyltransferase	Drug inactivation	Aminoglycoside
AB777500.1.gene3.p01	CARD	AAC(6')-Ib3	Yes	Aminoglycoside acetyltransferase	Drug inactivation	Aminoglycoside
AF318077.1.gene1.p01	CARD	AAC(6')-Ib3	Yes	Aminoglycoside acetyltransferase	Drug inactivation	Aminoglycoside
AF458080.1.gene2.p01	CARD	AAC(6')-Ib3	Yes	Aminoglycoside acetyltransferase	Drug inactivation	Aminoglycoside
AY007784.1.gene2.p01	CARD	AAC(6')-Ib3	Yes	Aminoglycoside acetyltransferase	Drug inactivation	Aminoglycoside
FJ790516.1.gene2.p01	CARD	AAC(6')-Ib3	Yes	Aminoglycoside acetyltransferase	Drug inactivation	Aminoglycoside
FJ854362.1.gene3.p01	CARD	AAC(6')-Ib3	Yes	Aminoglycoside acetyltransferase	Drug inactivation	Aminoglycoside
HQ111474.1.gene2.p01	CARD	AAC(6')-Ib3	Yes	Aminoglycoside acetyltransferase	Drug inactivation	Aminoglycoside
JQ041634.1.gene1.p01	CARD	AAC(6')-Ib3	Yes	Aminoglycoside acetyltransferase	Drug inactivation	Aminoglycoside
JX023441.1.gene3.p01	CARD	AAC(6')-Ib3	Yes	Aminoglycoside acetyltransferase	Drug inactivation	Aminoglycoside
X60321.1.gene1.p01	CARD	AAC(6')-Ib3	Yes	Aminoglycoside acetyltransferase	Drug inactivation	Aminoglycoside
L12710.gene.p01	CARD	AAC(6')-Ii	Yes	Aminoglycoside acetyltransferase	Drug inactivation	Aminoglycoside
AY123251.gene5.p01	CARD	AAC(6')-IIa	Yes	Aminoglycoside acetyltransferase	Drug inactivation	Aminoglycoside
M29695.1.gene2.p01	CARD	AAC(6')-IIa	Yes	Aminoglycoside acetyltransferase	Drug inactivation	Aminoglycoside
AY712687.1.gene1.p01	CARD	aad(6)	Yes	Aminoglycoside nucleotidyltransferase	Drug inactivation	Aminoglycoside
AJ567827.1.gene1.p01	CARD	aadA11	Yes	Aminoglycoside nucleotidyltransferase	Drug inactivation	Aminoglycoside
AY758206.1.gene5.p01	CARD	aadA11	Yes	Aminoglycoside nucleotidyltransferase	Drug inactivation	Aminoglycoside
EU675686.2.gene5.p01	CARD	aadA16	Yes	Aminoglycoside nucleotidyltransferase	Drug inactivation	Aminoglycoside
AF156486.1.gene6.p01	CARD	aadA2	Yes	Aminoglycoside nucleotidyltransferase	Drug inactivation	Aminoglycoside
DQ836009.1.gene1.p01	CARD	aadA2	Yes	Aminoglycoside nucleotidyltransferase	Drug inactivation	Aminoglycoside
KJ363320.1.gene3.p01	CARD	aadA2	Yes	Aminoglycoside nucleotidyltransferase	Drug inactivation	Aminoglycoside
U12338.3.gene7.p01	CARD	aadA2	Yes	Aminoglycoside nucleotidyltransferase	Drug inactivation	Aminoglycoside
AY171244.1.gene1.p01	CARD	aadA21	Yes	Aminoglycoside nucleotidyltransferase	Drug inactivation	Aminoglycoside
AJ809407.1.gene1.p01	CARD	aadA23	Yes	Aminoglycoside nucleotidyltransferase	Drug inactivation	Aminoglycoside
DQ677333.1.gene1.p01	CARD	aadA24	Yes	Aminoglycoside nucleotidyltransferase	Drug inactivation	Aminoglycoside
AF137361.1.gene1.p01	CARD	aadA5	Yes	Aminoglycoside nucleotidyltransferase	Drug inactivation	Aminoglycoside
DQ865198.gene.p01	CARD	aadA5	Yes	Aminoglycoside nucleotidyltransferase	Drug inactivation	Aminoglycoside
KF952266.1.gene2.p01	CARD	aadA5	Yes	Aminoglycoside nucleotidyltransferase	Drug inactivation	Aminoglycoside
NC_010558.1.6275994.p01	CARD	aadA5	Yes	Aminoglycoside nucleotidyltransferase	Drug inactivation	Aminoglycoside
AY139603.1.gene1.p01	CARD	aadA8	Yes	Aminoglycoside nucleotidyltransferase	Drug inactivation	Aminoglycoside
AF078527.1.gene4.p01	CARD	ANT(2'')-Ia	Yes	Aminoglycoside nucleotidyltransferase	Drug inactivation	Aminoglycoside
AF205943.1.gene7.p01	CARD	ANT(2'')-Ia	Yes	Aminoglycoside nucleotidyltransferase	Drug inactivation	Aminoglycoside
AF205943.1.gene8.p01	CARD	ANT(2'')-Ia	Yes	Aminoglycoside nucleotidyltransferase	Drug inactivation	Aminoglycoside
AF453998.2.gene2.p01	CARD	ANT(2'')-Ia	Yes	Aminoglycoside nucleotidyltransferase	Drug inactivation	Aminoglycoside
AJ009818.1.gene2.p01	CARD	ANT(2'')-Ia	Yes	Aminoglycoside nucleotidyltransferase	Drug inactivation	Aminoglycoside
AJ310778.1.gene6.p01	CARD	ANT(2'')-Ia	Yes	Aminoglycoside nucleotidyltransferase	Drug inactivation	Aminoglycoside
AJ487033.2.gene1.p01	CARD	ANT(2'')-Ia	Yes	Aminoglycoside nucleotidyltransferase	Drug inactivation	Aminoglycoside
AJ704863.gene26.p01	CARD	ANT(2'')-Ia	Yes	Aminoglycoside nucleotidyltransferase	Drug inactivation	Aminoglycoside
AM087405.1.gene1.p01	CARD	ANT(2'')-Ia	Yes	Aminoglycoside nucleotidyltransferase	Drug inactivation	Aminoglycoside
AY204504.gene.p01	CARD	ANT(2'')-Ia	Yes	Aminoglycoside nucleotidyltransferase	Drug inactivation	Aminoglycoside
AY758206.1.gene3.p01	CARD	ANT(2'')-Ia	Yes	Aminoglycoside nucleotidyltransferase	Drug inactivation	Aminoglycoside
DQ522237.1.gene2.p01	CARD	ANT(2'')-Ia	Yes	Aminoglycoside nucleotidyltransferase	Drug inactivation	Aminoglycoside
EU259884.2.gene4.p01	CARD	ANT(2'')-Ia	Yes	Aminoglycoside nucleotidyltransferase	Drug inactivation	Aminoglycoside
JF800667.1.gene1.p01	CARD	ANT(2'')-Ia	Yes	Aminoglycoside nucleotidyltransferase	Drug inactivation	Aminoglycoside
KF976462.2.gene110.p01	CARD	ANT(2'')-Ia	Yes	Aminoglycoside nucleotidyltransferase	Drug inactivation	Aminoglycoside
M86913.1.gene2.p01	CARD	ANT(2'')-Ia	Yes	Aminoglycoside nucleotidyltransferase	Drug inactivation	Aminoglycoside
NC_010410.6002958.p01	CARD	ANT(2'')-Ia	Yes	Aminoglycoside nucleotidyltransferase	Drug inactivation	Aminoglycoside
U37105.2.gene3.p01	CARD	ANT(2'')-Ia	Yes	Aminoglycoside nucleotidyltransferase	Drug inactivation	Aminoglycoside
X04555.1.orf0.gene.p01	CARD	ANT(2'')-Ia	Yes	Aminoglycoside nucleotidyltransferase	Drug inactivation	Aminoglycoside
JQ861959.1.gene5.p01	CARD	ANT(6)-Ia	Yes	Aminoglycoside nucleotidyltransferase	Drug inactivation	Aminoglycoside
JX560992.1.gene8.p01	CARD	ANT(6)-Ia	Yes	Aminoglycoside nucleotidyltransferase	Drug inactivation	Aminoglycoside
NC_023287.1.18156493.p01	CARD	ANT(6)-Ia	Yes	Aminoglycoside nucleotidyltransferase	Drug inactivation	Aminoglycoside
FN594949.1.gene25.p01	CARD	ANT(6)-Ib	Yes	Aminoglycoside nucleotidyltransferase	Drug inactivation	Aminoglycoside
JQ861959.1.gene7.p01	CARD	ANT(9)-Ia	Yes	Aminoglycoside nucleotidyltransferase	Drug inactivation	Aminoglycoside
JX560992.1.gene10.p01	CARD	ANT(9)-Ia	Yes	Aminoglycoside nucleotidyltransferase	Drug inactivation	Aminoglycoside
AF207840.gene.p01	CARD	APH(2'')-IIa	Yes	Aminoglycoside phosphotransferase	Drug inactivation	Aminoglycoside
AF337947.1.gene1.p01	CARD	APH(2'')-IIa	Yes	Aminoglycoside phosphotransferase	Drug inactivation	Aminoglycoside
AF016483.gene.p01	CARD	APH(2'')-IVa	Yes	Aminoglycoside phosphotransferase	Drug inactivation	Aminoglycoside
AF024666.2.gene42.p01	CARD	APH(3')-Ia	Yes	Aminoglycoside phosphotransferase	Drug inactivation	Aminoglycoside
AY260546.3.gene4.p01	CARD	APH(3')-Ia	Yes	Aminoglycoside phosphotransferase	Drug inactivation	Aminoglycoside
AY339625.2.gene5.p01	CARD	APH(3')-Ia	Yes	Aminoglycoside phosphotransferase	Drug inactivation	Aminoglycoside
BX664015.1.gene106.p01	CARD	APH(3')-Ia	Yes	Aminoglycoside phosphotransferase	Drug inactivation	Aminoglycoside
NC_007682.3.4246774.p01	CARD	APH(3')-Ia	Yes	Aminoglycoside phosphotransferase	Drug inactivation	Aminoglycoside
NC_010410.6003966.p01	CARD	APH(3')-Ia	Yes	Aminoglycoside phosphotransferase	Drug inactivation	Aminoglycoside
NC_011586.7045202.p01	CARD	APH(3')-Ia	Yes	Aminoglycoside phosphotransferase	Drug inactivation	Aminoglycoside
U13633.gene.p01	CARD	APH(3')-Ia	Yes	Aminoglycoside phosphotransferase	Drug inactivation	Aminoglycoside
AF024602.1.gene5.p01	CARD	APH(3'')-Ib	Yes	Aminoglycoside phosphotransferase	Drug inactivation	Aminoglycoside
AF024666.2.gene38.p01	CARD	APH(3'')-Ib	Yes	Aminoglycoside phosphotransferase	Drug inactivation	Aminoglycoside
AF313472.2.gene15.p01	CARD	APH(3'')-Ib	Yes	Aminoglycoside phosphotransferase	Drug inactivation	Aminoglycoside
AJ249249.1.gene6.p01	CARD	APH(3'')-Ib	Yes	Aminoglycoside phosphotransferase	Drug inactivation	Aminoglycoside
AJ271879.1.gene10.p01	CARD	APH(3'')-Ib	Yes	Aminoglycoside phosphotransferase	Drug inactivation	Aminoglycoside
AJ518835.1.gene1.p01	CARD	APH(3'')-Ib	Yes	Aminoglycoside phosphotransferase	Drug inactivation	Aminoglycoside
AL513383.1.gene203.p01	CARD	APH(3'')-Ib	Yes	Aminoglycoside phosphotransferase	Drug inactivation	Aminoglycoside
AY034138.1.gene14.p01	CARD	APH(3'')-Ib	Yes	Aminoglycoside phosphotransferase	Drug inactivation	Aminoglycoside
AY055428.1.gene18.p01	CARD	APH(3'')-Ib	Yes	Aminoglycoside phosphotransferase	Drug inactivation	Aminoglycoside
AY463797.7.gene33.p01	CARD	APH(3'')-Ib	Yes	Aminoglycoside phosphotransferase	Drug inactivation	Aminoglycoside
CP001485.1.gene2814.p01	CARD	APH(3'')-Ib	Yes	Aminoglycoside phosphotransferase	Drug inactivation	Aminoglycoside
DQ464881.1.gene4.p01	CARD	APH(3'')-Ib	Yes	Aminoglycoside phosphotransferase	Drug inactivation	Aminoglycoside
FQ312006.1.gene706.p01	CARD	APH(3'')-Ib	Yes	Aminoglycoside phosphotransferase	Drug inactivation	Aminoglycoside
HF953351.1.gene14.p01	CARD	APH(3'')-Ib	Yes	Aminoglycoside phosphotransferase	Drug inactivation	Aminoglycoside
KF152885.1.gene18.p01	CARD	APH(3'')-Ib	Yes	Aminoglycoside phosphotransferase	Drug inactivation	Aminoglycoside
M86701.1.gene1.p01	CARD	APH(3'')-Ib	Yes	Aminoglycoside phosphotransferase	Drug inactivation	Aminoglycoside
NC_004973.1.1449625.p01	CARD	APH(3'')-Ib	Yes	Aminoglycoside phosphotransferase	Drug inactivation	Aminoglycoside
NC_005205.gene.p01	CARD	APH(3'')-Ib	Yes	Aminoglycoside phosphotransferase	Drug inactivation	Aminoglycoside
AM410044.gene11.p01	CARD	APH(3')-IIIa	Yes	Aminoglycoside phosphotransferase	Drug inactivation	Aminoglycoside
AM903082.gene5.p01	CARD	APH(3')-IIIa	Yes	Aminoglycoside phosphotransferase	Drug inactivation	Aminoglycoside
CP004067.1.gene58.p01	CARD	APH(3')-IIIa	Yes	Aminoglycoside phosphotransferase	Drug inactivation	Aminoglycoside
NC_010063.5774811.p01	CARD	APH(3')-IIIa	Yes	Aminoglycoside phosphotransferase	Drug inactivation	Aminoglycoside
V01547.gene1.p1	CARD	APH(3')-IIIa	Yes	Aminoglycoside phosphotransferase	Drug inactivation	Aminoglycoside
AF024602.1.gene6.p01	CARD	APH(6)-Id	Yes	Aminoglycoside phosphotransferase	Drug inactivation	Aminoglycoside
AJ271879.1.gene11.p01	CARD	APH(6)-Id	Yes	Aminoglycoside phosphotransferase	Drug inactivation	Aminoglycoside
AY055428.1.gene17.p01	CARD	APH(6)-Id	Yes	Aminoglycoside phosphotransferase	Drug inactivation	Aminoglycoside
DQ464881.1.gene5.p01	CARD	APH(6)-Id	Yes	Aminoglycoside phosphotransferase	Drug inactivation	Aminoglycoside
HF953351.1.gene15.p01	CARD	APH(6)-Id	Yes	Aminoglycoside phosphotransferase	Drug inactivation	Aminoglycoside
KF152885.1.gene17.p01	CARD	APH(6)-Id	Yes	Aminoglycoside phosphotransferase	Drug inactivation	Aminoglycoside
NC_004973.1.1449626.p01	CARD	APH(6)-Id	Yes	Aminoglycoside phosphotransferase	Drug inactivation	Aminoglycoside
NC_005324.gene.p01	CARD	APH(6)-Id	Yes	Aminoglycoside phosphotransferase	Drug inactivation	Aminoglycoside
AF313472.2.gene16.p01	CARD	APH(6)-Id	Yes	Aminoglycoside phosphotransferase	Drug inactivation	Aminoglycoside
AJ518835.1.gene2.p01	CARD	APH(6)-Id	Yes	Aminoglycoside phosphotransferase	Drug inactivation	Aminoglycoside
AL513383.1.gene204.p01	CARD	APH(6)-Id	Yes	Aminoglycoside phosphotransferase	Drug inactivation	Aminoglycoside
AY034138.1.gene13.p01	CARD	APH(6)-Id	Yes	Aminoglycoside phosphotransferase	Drug inactivation	Aminoglycoside
AY463797.7.gene32.p01	CARD	APH(6)-Id	Yes	Aminoglycoside phosphotransferase	Drug inactivation	Aminoglycoside
JF916464.1.gene4.p01	CARD	APH(6)-Id	Yes	Aminoglycoside phosphotransferase	Drug inactivation	Aminoglycoside
DQ303918.1.gene1.p01	CARD	AAC(6')-Ib-cr	Yes	Aminoglycoside acetyltransferase/Fluoroquinolone acetyltransferase	Drug inactivation	Aminoglycoside/Fluoroquinolone
NC_002695.1.916234.p01	CARD	bacA	Yes	Cell wall recycling	Target protection	Bacitracin
NC_007779.1.12932196.p01	CARD	bacA	Yes	Cell wall recycling	Target protection	Bacitracin
AP009048.1.gene3103.p01	CARD	bacA	Yes	Cell wall recycling	Target protection	Bacitracin
GQ343019.1.gene1.p1	CARD	CblA-1	Yes	Class A beta-lactamase	Drug inactivation	Beta-lactam
U38243.1.gene1.p01	CARD	CfxA	Yes	Class A beta-lactamase	Drug inactivation	Beta-lactam
AF118110.1.gene1.p01	CARD	CfxA2	Yes	Class A beta-lactamase	Drug inactivation	Beta-lactam
AY769934.1.gene1.p01	CARD	CfxA5	Yes	Class A beta-lactamase	Drug inactivation	Beta-lactam
GQ342996.1.gene2.p1	CARD	CfxA6	Yes	Class A beta-lactamase	Drug inactivation	Beta-lactam
HQ398214.1.gene1.p01	CARD	CTX-M-101	Yes	Class A beta-lactamase	Drug inactivation	Beta-lactam
AY005110.1.gene1.p1	CARD	CTX-M-11	Yes	Class A beta-lactamase	Drug inactivation	Beta-lactam
JN227085.1.gene1.p01	CARD	CTX-M-117	Yes	Class A beta-lactamase	Drug inactivation	Beta-lactam
AF305837.gene.p01	CARD	CTX-M-12	Yes	Class A beta-lactamase	Drug inactivation	Beta-lactam
AY847148.1.gene1.p01	CARD	CTX-M-72	Yes	Class A beta-lactamase	Drug inactivation	Beta-lactam
AF174129.3.gene9.p01	CARD	CTX-M-9	Yes	Class A beta-lactamase	Drug inactivation	Beta-lactam
AJ416345.gene.p01	CARD	CTX-M-9	Yes	Class A beta-lactamase	Drug inactivation	Beta-lactam
AF156486.1.gene2.p01	CARD	GES-1	Yes	Class A beta-lactamase	Drug inactivation	Beta-lactam
AF355189.1.gene3.p01	CARD	GES-1	Yes	Class A beta-lactamase	Drug inactivation	Beta-lactam
GQ337064.1.gene3.p01	CARD	GES-1	Yes	Class A beta-lactamase	Drug inactivation	Beta-lactam
FJ820124.1.gene2.p1	CARD	GES-10	Yes	Class A beta-lactamase	Drug inactivation	Beta-lactam
JQ772478.1.gene1.p1	CARD	GES-21	Yes	Class A beta-lactamase	Drug inactivation	Beta-lactam
AF329699.1.gene1.p01	CARD	GES-8	Yes	Class A beta-lactamase	Drug inactivation	Beta-lactam
HM066995.1.gene1.p01	CARD	KPC-11	Yes	Class A beta-lactamase	Drug inactivation	Beta-lactam
HQ342889.1.gene1.p01	CARD	KPC-13	Yes	Class A beta-lactamase	Drug inactivation	Beta-lactam
KC433553.1.gene1.p1	CARD	KPC-15	Yes	Class A beta-lactamase	Drug inactivation	Beta-lactam
FJ234412.1.gene1.p01	CARD	KPC-8	Yes	Class A beta-lactamase	Drug inactivation	Beta-lactam
FJ624872.1.gene1.p01	CARD	KPC-9	Yes	Class A beta-lactamase	Drug inactivation	Beta-lactam
AJ635403.1.gene1.p01	CARD	LEN-13	Yes	Class A beta-lactamase	Drug inactivation	Beta-lactam
FR823292.1.gene2.p01	CARD	PC1 beta-lactamase (blaZ)	Yes	Class A beta-lactamase	Drug inactivation	Beta-lactam
HE993884.1.gene8.p01	CARD	PC1 beta-lactamase (blaZ)	Yes	Class A beta-lactamase	Drug inactivation	Beta-lactam
M60253.gene.p01	CARD	PC1 beta-lactamase (blaZ)	Yes	Class A beta-lactamase	Drug inactivation	Beta-lactam
NC_002952.2859819.p01	CARD	PC1 beta-lactamase (blaZ)	Yes	Class A beta-lactamase	Drug inactivation	Beta-lactam
NC_003140.1122765.p01	CARD	PC1 beta-lactamase (blaZ)	Yes	Class A beta-lactamase	Drug inactivation	Beta-lactam
NC_005011.2598316.p01	CARD	PC1 beta-lactamase (blaZ)	Yes	Class A beta-lactamase	Drug inactivation	Beta-lactam
NC_005054.2598287.p01	CARD	PC1 beta-lactamase (blaZ)	Yes	Class A beta-lactamase	Drug inactivation	Beta-lactam
NC_005127.2610354.p01	CARD	PC1 beta-lactamase (blaZ)	Yes	Class A beta-lactamase	Drug inactivation	Beta-lactam
NC_005951.2853409.p01	CARD	PC1 beta-lactamase (blaZ)	Yes	Class A beta-lactamase	Drug inactivation	Beta-lactam
NC_007931.3978604.p01	CARD	PC1 beta-lactamase (blaZ)	Yes	Class A beta-lactamase	Drug inactivation	Beta-lactam
NC_010063.5774822.p01	CARD	PC1 beta-lactamase (blaZ)	Yes	Class A beta-lactamase	Drug inactivation	Beta-lactam
NC_010066.5774791.p01	CARD	PC1 beta-lactamase (blaZ)	Yes	Class A beta-lactamase	Drug inactivation	Beta-lactam
X04121.1.gene1.p1	CARD	PC1 beta-lactamase (blaZ)	Yes	Class A beta-lactamase	Drug inactivation	Beta-lactam
AY740681.1.gene9.p01	CARD	PER-3	Yes	Class A beta-lactamase	Drug inactivation	Beta-lactam
HQ637576.1.gene1.p01	CARD	SHV-135	Yes	Class A beta-lactamase	Drug inactivation	Beta-lactam
JX121126.1.gene1.p01	CARD	SHV-159	Yes	Class A beta-lactamase	Drug inactivation	Beta-lactam
AB733453.1.gene1.p01	CARD	SHV-167	Yes	Class A beta-lactamase	Drug inactivation	Beta-lactam
AF301532.1.gene1.p01	CARD	SHV-29	Yes	Class A beta-lactamase	Drug inactivation	Beta-lactam
AY036620.1.gene1.p01	CARD	SHV-34	Yes	Class A beta-lactamase	Drug inactivation	Beta-lactam
AF093512.1.gene1.p01	CARD	TEM-10	Yes	Class A beta-lactamase	Drug inactivation	Beta-lactam
AF495873.1.gene1.p1	CARD	TEM-101	Yes	Class A beta-lactamase	Drug inactivation	Beta-lactam
AY040093.1.gene1.p01	CARD	TEM-102	Yes	Class A beta-lactamase	Drug inactivation	Beta-lactam
AY101578.1.gene1.p01	CARD	TEM-106	Yes	Class A beta-lactamase	Drug inactivation	Beta-lactam
AF506748.1.gene1.p1	CARD	TEM-108	Yes	Class A beta-lactamase	Drug inactivation	Beta-lactam
AY589493.1.gene1.p01	CARD	TEM-112	Yes	Class A beta-lactamase	Drug inactivation	Beta-lactam
AY589494.1.gene1.p01	CARD	TEM-113	Yes	Class A beta-lactamase	Drug inactivation	Beta-lactam
AY327539.1.gene1.p01	CARD	TEM-123	Yes	Class A beta-lactamase	Drug inactivation	Beta-lactam
AY628176.1.gene1.p01	CARD	TEM-125	Yes	Class A beta-lactamase	Drug inactivation	Beta-lactam
AY368236.1.gene1.p1	CARD	TEM-127	Yes	Class A beta-lactamase	Drug inactivation	Beta-lactam
AJ634602.gene.p01	CARD	TEM-135	Yes	Class A beta-lactamase	Drug inactivation	Beta-lactam
AY853593.1.gene1.p1	CARD	TEM-138	Yes	Class A beta-lactamase	Drug inactivation	Beta-lactam
DQ105528.2.gene1.p01	CARD	TEM-145	Yes	Class A beta-lactamase	Drug inactivation	Beta-lactam
DQ105529.2.gene1.p01	CARD	TEM-146	Yes	Class A beta-lactamase	Drug inactivation	Beta-lactam
AM087454.1.gene1.p01	CARD	TEM-148	Yes	Class A beta-lactamase	Drug inactivation	Beta-lactam
DQ369751.1.gene1.p01	CARD	TEM-149	Yes	Class A beta-lactamase	Drug inactivation	Beta-lactam
AM183304.1.gene1.p01	CARD	TEM-150	Yes	Class A beta-lactamase	Drug inactivation	Beta-lactam
AM941159.1.gene1.p01	CARD	TEM-156	Yes	Class A beta-lactamase	Drug inactivation	Beta-lactam
EF136376.1.gene1.p01	CARD	TEM-159	Yes	Class A beta-lactamase	Drug inactivation	Beta-lactam
EU274580.1.gene1.p1	CARD	TEM-164	Yes	Class A beta-lactamase	Drug inactivation	Beta-lactam
FJ197316.1.gene1.p1	CARD	TEM-166	Yes	Class A beta-lactamase	Drug inactivation	Beta-lactam
X97254.1.gene1.p01	CARD	TEM-178	Yes	Class A beta-lactamase	Drug inactivation	Beta-lactam
HQ317449.1.gene1.p1	CARD	TEM-182	Yes	Class A beta-lactamase	Drug inactivation	Beta-lactam
JF795538.1.gene1.p01	CARD	TEM-185	Yes	Class A beta-lactamase	Drug inactivation	Beta-lactam
JN254627.1.gene1.p01	CARD	TEM-189	Yes	Class A beta-lactamase	Drug inactivation	Beta-lactam
JF949915.1.gene1.p01	CARD	TEM-192	Yes	Class A beta-lactamase	Drug inactivation	Beta-lactam
KC865667.1.gene1.p01	CARD	TEM-208	Yes	Class A beta-lactamase	Drug inactivation	Beta-lactam
Y17583.1.gene1.p01	CARD	TEM-22	Yes	Class A beta-lactamase	Drug inactivation	Beta-lactam
AF104442.1.gene1.p01	CARD	TEM-54	Yes	Class A beta-lactamase	Drug inactivation	Beta-lactam
DQ286729.1.gene1.p1	CARD	TEM-55	Yes	Class A beta-lactamase	Drug inactivation	Beta-lactam
FJ405211.1.gene1.p01	CARD	TEM-57	Yes	Class A beta-lactamase	Drug inactivation	Beta-lactam
AF062386.1.gene1.p01	CARD	TEM-59	Yes	Class A beta-lactamase	Drug inactivation	Beta-lactam
AY039040.1.gene1.p01	CARD	TEM-89	Yes	Class A beta-lactamase	Drug inactivation	Beta-lactam
AJ308558.1.gene1.p01	CARD	TEM-95	Yes	Class A beta-lactamase	Drug inactivation	Beta-lactam
AF324833.1.gene1.p01	CARD	VEB-9	Yes	Class A beta-lactamase	Drug inactivation	Beta-lactam
AY227051.1.gene1.p01	CARD	cphA5	Yes	Class B beta-lactamase	Drug inactivation	Beta-lactam
JN596991.2.gene2.p01	CARD	IMP-18	Yes	Class B beta-lactamase	Drug inactivation	Beta-lactam
AY780674.2.gene1.p01	CARD	IMP-18	Yes	Class B beta-lactamase	Drug inactivation	Beta-lactam
KF361506.1.gene1.p01	CARD	NDM-10	Yes	Class B beta-lactamase	Drug inactivation	Beta-lactam
AB926431.1.gene1.p01	CARD	NDM-12	Yes	Class B beta-lactamase	Drug inactivation	Beta-lactam
KC999080.2.gene1.p01	CARD	NDM-9	Yes	Class B beta-lactamase	Drug inactivation	Beta-lactam
GQ242167.1.gene1.p01	CARD	VIM-23	Yes	Class B beta-lactamase	Drug inactivation	Beta-lactam
AB107899.1.gene2.p01	CARD	CFE-1	Yes	Class C beta-lactamase	Drug inactivation	Beta-lactam
Y16785.1.gene1.p01	CARD	CMY-12	Yes	Class C beta-lactamase	Drug inactivation	Beta-lactam
AY513266.1.gene1.p01	CARD	CMY-17	Yes	Class C beta-lactamase	Drug inactivation	Beta-lactam
GQ351345.1.gene1.p01	CARD	CMY-73	Yes	Class C beta-lactamase	Drug inactivation	Beta-lactam
HM565917.1.gene1.p01	CARD	FOX-8	Yes	Class C beta-lactamase	Drug inactivation	Beta-lactam
GQ152601.1.gene1.p01	CARD	MOX-6	Yes	Class C beta-lactamase	Drug inactivation	Beta-lactam
JX173956.1.gene1.p01	CARD	MOX-8	Yes	Class C beta-lactamase	Drug inactivation	Beta-lactam
AY139598.1.gene3.p01	CARD	OXA-119	Yes	Class D beta-lactamase	Drug inactivation	Beta-lactam
AM932669.1.gene2.p01	CARD	OXA-129	Yes	Class D beta-lactamase	Drug inactivation	Beta-lactam
U63835.1.gene1.p01	CARD	OXA-15	Yes	Class D beta-lactamase	Drug inactivation	Beta-lactam
GU831575.1.gene1.p01	CARD	OXA-164	Yes	Class D beta-lactamase	Drug inactivation	Beta-lactam
HM488991.1.gene1.p1	CARD	OXA-170	Yes	Class D beta-lactamase	Drug inactivation	Beta-lactam
HQ111474.1.gene3.p01	CARD	OXA-183	Yes	Class D beta-lactamase	Drug inactivation	Beta-lactam
AB777500.1.gene5.p01	CARD	OXA-2	Yes	Class D beta-lactamase	Drug inactivation	Beta-lactam
GQ337064.1.gene6.p01	CARD	OXA-2	Yes	Class D beta-lactamase	Drug inactivation	Beta-lactam
JN596280.1.gene6.p01	CARD	OXA-2	Yes	Class D beta-lactamase	Drug inactivation	Beta-lactam
M95287.gene.p01	CARD	OXA-2	Yes	Class D beta-lactamase	Drug inactivation	Beta-lactam
X07260.1.gene1.p01	CARD	OXA-2	Yes	Class D beta-lactamase	Drug inactivation	Beta-lactam
JF795487.1.gene1.p01	CARD	OXA-210	Yes	Class D beta-lactamase	Drug inactivation	Beta-lactam
JQ837239.1.gene1.p01	CARD	OXA-239	Yes	Class D beta-lactamase	Drug inactivation	Beta-lactam
AF201826.1.gene1.p01	CARD	OXA-25	Yes	Class D beta-lactamase	Drug inactivation	Beta-lactam
KC479324.2.gene2.p01	CARD	OXA-253	Yes	Class D beta-lactamase	Drug inactivation	Beta-lactam
AF201828.gene.p01	CARD	OXA-27	Yes	Class D beta-lactamase	Drug inactivation	Beta-lactam
AF294653.1.gene2.p01	CARD	OXA-31	Yes	Class D beta-lactamase	Drug inactivation	Beta-lactam
KF203107.1.gene1.p01	CARD	OXA-333	Yes	Class D beta-lactamase	Drug inactivation	Beta-lactam
KF203108.1.gene1.p01	CARD	OXA-334	Yes	Class D beta-lactamase	Drug inactivation	Beta-lactam
AF350424.1.gene1.p01	CARD	OXA-34	Yes	Class D beta-lactamase	Drug inactivation	Beta-lactam
AF300985.1.gene1.p01	CARD	OXA-36	Yes	Class D beta-lactamase	Drug inactivation	Beta-lactam
KF460531.1.gene1.p01	CARD	OXA-361	Yes	Class D beta-lactamase	Drug inactivation	Beta-lactam
KF900153.1.gene1.p01	CARD	OXA-370	Yes	Class D beta-lactamase	Drug inactivation	Beta-lactam
AF317511.1.gene5.p01	CARD	OXA-46	Yes	Class D beta-lactamase	Drug inactivation	Beta-lactam
JX131372.1.gene3.p01	CARD	OXA-46	Yes	Class D beta-lactamase	Drug inactivation	Beta-lactam
AY237830.1.gene1.p01	CARD	OXA-47	Yes	Class D beta-lactamase	Drug inactivation	Beta-lactam
AY288523.1.gene1.p01	CARD	OXA-49	Yes	Class D beta-lactamase	Drug inactivation	Beta-lactam
AY289608.1.gene2.p01	CARD	OXA-53	Yes	Class D beta-lactamase	Drug inactivation	Beta-lactam
AY445080.1.gene1.p01	CARD	OXA-56	Yes	Class D beta-lactamase	Drug inactivation	Beta-lactam
AF479774.1.gene7.p01	CARD	OXA-9	Yes	Class D beta-lactamase	Drug inactivation	Beta-lactam
M55547.gene.p01	CARD	OXA-9	Yes	Class D beta-lactamase	Drug inactivation	Beta-lactam
DQ519090.1.gene1.p01	CARD	OXA-96	Yes	Class D beta-lactamase	Drug inactivation	Beta-lactam
NC_002745.1122813.p01	CARD	mecR1	Yes	Regulator	Modulation	Beta-lactam
BA000017.4.gene43.p01	CARD	mecR1	Yes	Regulator	Modulation	Beta-lactam
NC_002758.1120002.p01	CARD	mecR1	Yes	Regulator	Modulation	Beta-lactam
NC_002952.2861159.p01	CARD	mecR1	Yes	Regulator	Modulation	Beta-lactam
NC_009487.5167689.p01	CARD	mecR1	Yes	Regulator	Modulation	Beta-lactam
NC_009632.5317786.p01	CARD	mecR1	Yes	Regulator	Modulation	Beta-lactam
NC_009782.1.5560215.p01	CARD	mecR1	Yes	Regulator	Modulation	Beta-lactam
>CTX-M-101	Lahey	CTX-M-101	Yes	Class A beta-lactamase	Drug inactivation	Beta-lactam
>CTX-M-107	Lahey	CTX-M-107	Yes	Class A beta-lactamase	Drug inactivation	Beta-lactam
>CTX-M-11	Lahey	CTX-M-11	Yes	Class A beta-lactamase	Drug inactivation	Beta-lactam
>CTX-M-117	Lahey	CTX-M-117	Yes	Class A beta-lactamase	Drug inactivation	Beta-lactam
>CTX-M-12	Lahey	CTX-M-12	Yes	Class A beta-lactamase	Drug inactivation	Beta-lactam
>CTX-M-72	Lahey	CTX-M-72	Yes	Class A beta-lactamase	Drug inactivation	Beta-lactam
>CTX-M-9	Lahey	CTX-M-9	Yes	Class A beta-lactamase	Drug inactivation	Beta-lactam
>GES-1	Lahey	GES-1	Yes	Class A beta-lactamase	Drug inactivation	Beta-lactam
>GES-10	Lahey	GES-10	Yes	Class A beta-lactamase	Drug inactivation	Beta-lactam
>GES-21	Lahey	GES-21	Yes	Class A beta-lactamase	Drug inactivation	Beta-lactam
>KPC-1	Lahey	KPC-1	Yes	Class A beta-lactamase	Drug inactivation	Beta-lactam
>KPC-11	Lahey	KPC-11	Yes	Class A beta-lactamase	Drug inactivation	Beta-lactam
>KPC-13	Lahey	KPC-13	Yes	Class A beta-lactamase	Drug inactivation	Beta-lactam
>KPC-15	Lahey	KPC-15	Yes	Class A beta-lactamase	Drug inactivation	Beta-lactam
>KPC-8	Lahey	KPC-8	Yes	Class A beta-lactamase	Drug inactivation	Beta-lactam
>KPC-9	Lahey	KPC-9	Yes	Class A beta-lactamase	Drug inactivation	Beta-lactam
>PER-3	Lahey	PER-3	Yes	Class A beta-lactamase	Drug inactivation	Beta-lactam
>SHV-115	Lahey	SHV-115	Yes	Class A beta-lactamase	Drug inactivation	Beta-lactam
>SHV-135	Lahey	SHV-135	Yes	Class A beta-lactamase	Drug inactivation	Beta-lactam
>SHV-159	Lahey	SHV-159	Yes	Class A beta-lactamase	Drug inactivation	Beta-lactam
>SHV-167	Lahey	SHV-167	Yes	Class A beta-lactamase	Drug inactivation	Beta-lactam
>SHV-29	Lahey	SHV-29	Yes	Class A beta-lactamase	Drug inactivation	Beta-lactam
>SHV-34	Lahey	SHV-34	Yes	Class A beta-lactamase	Drug inactivation	Beta-lactam
>TEM-10	Lahey	TEM-10	Yes	Class A beta-lactamase	Drug inactivation	Beta-lactam
>TEM-101	Lahey	TEM-101	Yes	Class A beta-lactamase	Drug inactivation	Beta-lactam
>TEM-102	Lahey	TEM-102	Yes	Class A beta-lactamase	Drug inactivation	Beta-lactam
>TEM-103	Lahey	TEM-103	Yes	Class A beta-lactamase	Drug inactivation	Beta-lactam
>TEM-106	Lahey	TEM-106	Yes	Class A beta-lactamase	Drug inactivation	Beta-lactam
>TEM-108	Lahey	TEM-108	Yes	Class A beta-lactamase	Drug inactivation	Beta-lactam
>TEM-112	Lahey	TEM-112	Yes	Class A beta-lactamase	Drug inactivation	Beta-lactam
>TEM-113	Lahey	TEM-113	Yes	Class A beta-lactamase	Drug inactivation	Beta-lactam
>TEM-123	Lahey	TEM-123	Yes	Class A beta-lactamase	Drug inactivation	Beta-lactam
>TEM-125	Lahey	TEM-125	Yes	Class A beta-lactamase	Drug inactivation	Beta-lactam
>TEM-127	Lahey	TEM-127	Yes	Class A beta-lactamase	Drug inactivation	Beta-lactam
>TEM-135	Lahey	TEM-135	Yes	Class A beta-lactamase	Drug inactivation	Beta-lactam
>TEM-138	Lahey	TEM-138	Yes	Class A beta-lactamase	Drug inactivation	Beta-lactam
>TEM-145	Lahey	TEM-145	Yes	Class A beta-lactamase	Drug inactivation	Beta-lactam
>TEM-146	Lahey	TEM-146	Yes	Class A beta-lactamase	Drug inactivation	Beta-lactam
>TEM-148	Lahey	TEM-148	Yes	Class A beta-lactamase	Drug inactivation	Beta-lactam
>TEM-149	Lahey	TEM-149	Yes	Class A beta-lactamase	Drug inactivation	Beta-lactam
>TEM-150	Lahey	TEM-150	Yes	Class A beta-lactamase	Drug inactivation	Beta-lactam
>TEM-156	Lahey	TEM-156	Yes	Class A beta-lactamase	Drug inactivation	Beta-lactam
>TEM-159	Lahey	TEM-159	Yes	Class A beta-lactamase	Drug inactivation	Beta-lactam
>TEM-164	Lahey	TEM-164	Yes	Class A beta-lactamase	Drug inactivation	Beta-lactam
>TEM-166	Lahey	TEM-166	Yes	Class A beta-lactamase	Drug inactivation	Beta-lactam
>TEM-172	Lahey	TEM-172	Yes	Class A beta-lactamase	Drug inactivation	Beta-lactam
>TEM-174	Lahey	TEM-174	Yes	Class A beta-lactamase	Drug inactivation	Beta-lactam
>TEM-178	Lahey	TEM-178	Yes	Class A beta-lactamase	Drug inactivation	Beta-lactam
>TEM-182	Lahey	TEM-182	Yes	Class A beta-lactamase	Drug inactivation	Beta-lactam
>TEM-185	Lahey	TEM-185	Yes	Class A beta-lactamase	Drug inactivation	Beta-lactam
>TEM-189	Lahey	TEM-189	Yes	Class A beta-lactamase	Drug inactivation	Beta-lactam
>TEM-192	Lahey	TEM-192	Yes	Class A beta-lactamase	Drug inactivation	Beta-lactam
>TEM-196	Lahey	TEM-196	Yes	Class A beta-lactamase	Drug inactivation	Beta-lactam
>TEM-208	Lahey	TEM-208	Yes	Class A beta-lactamase	Drug inactivation	Beta-lactam
>TEM-22	Lahey	TEM-22	Yes	Class A beta-lactamase	Drug inactivation	Beta-lactam
>TEM-54	Lahey	TEM-54	Yes	Class A beta-lactamase	Drug inactivation	Beta-lactam
>TEM-55	Lahey	TEM-55	Yes	Class A beta-lactamase	Drug inactivation	Beta-lactam
>TEM-57	Lahey	TEM-57	Yes	Class A beta-lactamase	Drug inactivation	Beta-lactam
>TEM-59	Lahey	TEM-59	Yes	Class A beta-lactamase	Drug inactivation	Beta-lactam
>TEM-89	Lahey	TEM-89	Yes	Class A beta-lactamase	Drug inactivation	Beta-lactam
>TEM-95	Lahey	TEM-95	Yes	Class A beta-lactamase	Drug inactivation	Beta-lactam
>IMP-18	Lahey	IMP-18	Yes	Class B beta-lactamase	Drug inactivation	Beta-lactam
>NDM-9	Lahey	NDM-9	Yes	Class B beta-lactamase	Drug inactivation	Beta-lactam
>VIM-23	Lahey	VIM-23	Yes	Class B beta-lactamase	Drug inactivation	Beta-lactam
>CFE-1	Lahey	CFE-1	Yes	Class C beta-lactamase	Drug inactivation	Beta-lactam
>CMY-12	Lahey	CMY-12	Yes	Class C beta-lactamase	Drug inactivation	Beta-lactam
>CMY-17	Lahey	CMY-17	Yes	Class C beta-lactamase	Drug inactivation	Beta-lactam
>CMY-73	Lahey	CMY-73	Yes	Class C beta-lactamase	Drug inactivation	Beta-lactam
>FOX-8	Lahey	FOX-8	Yes	Class C beta-lactamase	Drug inactivation	Beta-lactam
>MOX-6	Lahey	MOX-6	Yes	Class C beta-lactamase	Drug inactivation	Beta-lactam
>OXA-119	Lahey	OXA-119	Yes	Class D beta-lactamase	Drug inactivation	Beta-lactam
>OXA-129	Lahey	OXA-129	Yes	Class D beta-lactamase	Drug inactivation	Beta-lactam
>OXA-14	Lahey	OXA-14	Yes	Class D beta-lactamase	Drug inactivation	Beta-lactam
>OXA-15	Lahey	OXA-15	Yes	Class D beta-lactamase	Drug inactivation	Beta-lactam
>OXA-164	Lahey	OXA-164	Yes	Class D beta-lactamase	Drug inactivation	Beta-lactam
>OXA-17	Lahey	OXA-17	Yes	Class D beta-lactamase	Drug inactivation	Beta-lactam
>OXA-170	Lahey	OXA-170	Yes	Class D beta-lactamase	Drug inactivation	Beta-lactam
>OXA-183	Lahey	OXA-183	Yes	Class D beta-lactamase	Drug inactivation	Beta-lactam
>OXA-2	Lahey	OXA-2	Yes	Class D beta-lactamase	Drug inactivation	Beta-lactam
>OXA-210	Lahey	OXA-210	Yes	Class D beta-lactamase	Drug inactivation	Beta-lactam
>OXA-239	Lahey	OXA-239	Yes	Class D beta-lactamase	Drug inactivation	Beta-lactam
>OXA-25	Lahey	OXA-25	Yes	Class D beta-lactamase	Drug inactivation	Beta-lactam
>OXA-253	Lahey	OXA-253	Yes	Class D beta-lactamase	Drug inactivation	Beta-lactam
>OXA-27	Lahey	OXA-27	Yes	Class D beta-lactamase	Drug inactivation	Beta-lactam
>OXA-31	Lahey	OXA-31	Yes	Class D beta-lactamase	Drug inactivation	Beta-lactam
>OXA-333	Lahey	OXA-333	Yes	Class D beta-lactamase	Drug inactivation	Beta-lactam
>OXA-334	Lahey	OXA-334	Yes	Class D beta-lactamase	Drug inactivation	Beta-lactam
>OXA-34	Lahey	OXA-34	Yes	Class D beta-lactamase	Drug inactivation	Beta-lactam
>OXA-36	Lahey	OXA-36	Yes	Class D beta-lactamase	Drug inactivation	Beta-lactam
>OXA-46	Lahey	OXA-46	Yes	Class D beta-lactamase	Drug inactivation	Beta-lactam
>OXA-47	Lahey	OXA-47	Yes	Class D beta-lactamase	Drug inactivation	Beta-lactam
>OXA-49	Lahey	OXA-49	Yes	Class D beta-lactamase	Drug inactivation	Beta-lactam
>OXA-53	Lahey	OXA-53	Yes	Class D beta-lactamase	Drug inactivation	Beta-lactam
>OXA-56	Lahey	OXA-56	Yes	Class D beta-lactamase	Drug inactivation	Beta-lactam
>OXA-9	Lahey	OXA-9	Yes	Class D beta-lactamase	Drug inactivation	Beta-lactam
>OXA-96	Lahey	OXA-96	Yes	Class D beta-lactamase	Drug inactivation	Beta-lactam
AF118107.1.gene1.p01	CARD	floR	Yes	MFS transporter	Drug efflux	Chloramphenicol
AF231986.2.gene2.p01	CARD	floR	Yes	MFS transporter	Drug efflux	Chloramphenicol
AF332662.1.gene1.p01	CARD	floR	Yes	MFS transporter	Drug efflux	Chloramphenicol
AF252855.1.gene1.p01	CARD	floR	Yes	MFS transporter	Drug efflux	Chloramphenicol
AF261825.2.gene36.p01	CARD	floR	Yes	MFS transporter	Drug efflux	Chloramphenicol
AJ518835.1.gene6.p01	CARD	floR	Yes	MFS transporter	Drug efflux	Chloramphenicol
AM296480.1.gene1.p01	CARD	floR	Yes	MFS transporter	Drug efflux	Chloramphenicol
AY034138.1.gene10.p01	CARD	floR	Yes	MFS transporter	Drug efflux	Chloramphenicol
AY055428.1.gene14.p01	CARD	floR	Yes	MFS transporter	Drug efflux	Chloramphenicol
AY339985.2.gene3.p01	CARD	floR	Yes	MFS transporter	Drug efflux	Chloramphenicol
AF047479.2.gene11.p01	CARD	catB2	Yes	Chloramphenicol acetyltransferase	Drug inactivation	Chloramphenicol
AJ487034.1.gene3.p01	CARD	catB2	Yes	Chloramphenicol acetyltransferase	Drug inactivation	Chloramphenicol
AY139601.1.gene2.p01	CARD	catB2	Yes	Chloramphenicol acetyltransferase	Drug inactivation	Chloramphenicol
AY232670.1.gene3.p01	CARD	catB2	Yes	Chloramphenicol acetyltransferase	Drug inactivation	Chloramphenicol
AY987853.gene.p01	CARD	catB2	Yes	Chloramphenicol acetyltransferase	Drug inactivation	Chloramphenicol
JN676230.2.gene7.p01	CARD	catB2	Yes	Chloramphenicol acetyltransferase	Drug inactivation	Chloramphenicol
NC_004771.1.3125800.p01	CARD	catB2	Yes	Chloramphenicol acetyltransferase	Drug inactivation	Chloramphenicol
AF322577.2.gene4.p01	CARD	catB3	Yes	Chloramphenicol acetyltransferase	Drug inactivation	Chloramphenicol
AY259086.1.gene4.p01	CARD	catB3	Yes	Chloramphenicol acetyltransferase	Drug inactivation	Chloramphenicol
AY740681.1.gene5.p01	CARD	catB3	Yes	Chloramphenicol acetyltransferase	Drug inactivation	Chloramphenicol
DQ393783.1.gene2.p01	CARD	catB3	Yes	Chloramphenicol acetyltransferase	Drug inactivation	Chloramphenicol
DQ993182.gene.p01	CARD	catB3	Yes	Chloramphenicol acetyltransferase	Drug inactivation	Chloramphenicol
EF660562.1.gene3.p01	CARD	catB3	Yes	Chloramphenicol acetyltransferase	Drug inactivation	Chloramphenicol
GQ891757.1.gene5.p01	CARD	catB3	Yes	Chloramphenicol acetyltransferase	Drug inactivation	Chloramphenicol
GU944730.1.gene1.p01	CARD	catB3	Yes	Chloramphenicol acetyltransferase	Drug inactivation	Chloramphenicol
KJ510410.1.gene7.p01	CARD	catB3	Yes	Chloramphenicol acetyltransferase	Drug inactivation	Chloramphenicol
AF227506.1.gene1.p01	CARD	catB8	Yes	Chloramphenicol acetyltransferase	Drug inactivation	Chloramphenicol
AF418284.1.gene3.p01	CARD	catB8	Yes	Chloramphenicol acetyltransferase	Drug inactivation	Chloramphenicol
AY123251.gene2.p01	CARD	catB8	Yes	Chloramphenicol acetyltransferase	Drug inactivation	Chloramphenicol
FJ460181.2.gene2.p01	CARD	catB8	Yes	Chloramphenicol acetyltransferase	Drug inactivation	Chloramphenicol
M55620.gene.p01	CARD	catQ	Yes	Chloramphenicol acetyltransferase	Drug inactivation	Chloramphenicol
X74948.gene.p01	CARD	catS	Yes	Chloramphenicol acetyltransferase	Drug inactivation	Chloramphenicol
D16171.1.gene1.p01	CARD	plasmid encoded cat (pp-cat)	Yes	Chloramphenicol acetyltransferase	Drug inactivation	Chloramphenicol
FJ611948.1.gene1.p01	CARD	QnrB21	Yes	Qnr	Target protection	Fluoroquinolone
FJ981621.1.gene1.p01	CARD	QnrB22	Yes	Qnr	Target protection	Fluoroquinolone
DQ303920.1.gene1.p01	CARD	QnrB3	Yes	Qnr	Target protection	Fluoroquinolone
HM439650.1.gene1.p01	CARD	QnrB30	Yes	Qnr	Target protection	Fluoroquinolone
DQ303921.2.gene1.p01	CARD	QnrB4	Yes	Qnr	Target protection	Fluoroquinolone
JN166689.1.gene1.p01	CARD	QnrB40	Yes	Qnr	Target protection	Fluoroquinolone
JX440357.1.gene2.p01	CARD	QnrB50	Yes	Qnr	Target protection	Fluoroquinolone
KC580655.1.gene1.p01	CARD	QnrB66	Yes	Qnr	Target protection	Fluoroquinolone
KC580660.1.gene1.p01	CARD	QnrB71	Yes	Qnr	Target protection	Fluoroquinolone
KC741443.1.gene1.p01	CARD	QnrB72	Yes	Qnr	Target protection	Fluoroquinolone
FJ228229.1.gene5.p01	CARD	QnrD1	Yes	Qnr	Target protection	Fluoroquinolone
DQ485530.1.gene1.p01	CARD	QnrS2	Yes	Qnr	Target protection	Fluoroquinolone
KF730652.1.gene1.p01	CARD	QnrS8	Yes	Qnr	Target protection	Fluoroquinolone
KF732714.1.gene1.p01	CARD	QnrS9	Yes	Qnr	Target protection	Fluoroquinolone
EU436855.2.gene3.p01	CARD	QnrVC1	Yes	Qnr	Target protection	Fluoroquinolone
JF411006.1.gene2.p01	CARD	FosA3	Yes	Fosfomycin thiol transferase	Drug inactivation	Fosfomycin
D86934.gene.p01	CARD	bleomycin resistance protein (BRP)	Yes	Bleomycin sequestration	Drug inactivation	Glycopeptide
KC149527.1.gene2.p01	CARD	bleomycin resistance protein (BRP)	Yes	Bleomycin sequestration	Drug inactivation	Glycopeptide
AB926431.1.gene2.p01	CARD	bleomycin resistance protein (BRP)	Yes	Bleomycin sequestration	Drug inactivation	Glycopeptide
BA000017.4.gene36.p01	CARD	bleomycin resistance protein (BRP)	Yes	Bleomycin sequestration	Drug inactivation	Glycopeptide
GQ149347.1.gene3.p1	CARD	bleomycin resistance protein (BRP)	Yes	Bleomycin sequestration	Drug inactivation	Glycopeptide
KC999080.2.gene2.p01	CARD	bleomycin resistance protein (BRP)	Yes	Bleomycin sequestration	Drug inactivation	Glycopeptide
NC_002745.1122806.p01	CARD	bleomycin resistance protein (BRP)	Yes	Bleomycin sequestration	Drug inactivation	Glycopeptide
NC_002758.1119995.p01	CARD	bleomycin resistance protein (BRP)	Yes	Bleomycin sequestration	Drug inactivation	Glycopeptide
NC_002952.2859820.p01	CARD	bleomycin resistance protein (BRP)	Yes	Bleomycin sequestration	Drug inactivation	Glycopeptide
NC_005024.2598349.p01	CARD	bleomycin resistance protein (BRP)	Yes	Bleomycin sequestration	Drug inactivation	Glycopeptide
NC_009782.1.5559291.p01	CARD	bleomycin resistance protein (BRP)	Yes	Bleomycin sequestration	Drug inactivation	Glycopeptide
NC_012547.7751518.p01	CARD	bleomycin resistance protein (BRP)	Yes	Bleomycin sequestration	Drug inactivation	Glycopeptide
DQ018711.1.gene2.p01	CARD	vanSA	Yes	Cell wall synthesis	Modulation	Glycopeptide
KF823969.1.gene2.p01	CARD	vanSB	Yes	Cell wall synthesis	Modulation	Glycopeptide
DQ018711.1.gene5.p01	CARD	vanA	Yes	Cell wall synthesis	Target protection	Glycopeptide
DQ018711.1.gene4.p01	CARD	vanHA	Yes	Cell wall synthesis	Target protection	Glycopeptide
DQ018711.1.gene6.p01	CARD	vanXA	Yes	Cell wall synthesis	Target protection	Glycopeptide
JQ861959.1.gene11.p01	CARD	lnuB	Yes	Lincosamide nucleotidyltransferase	Drug inactivation	Lincosamide
KC688833.1.gene1.p01	CARD	lnuB	Yes	Lincosamide nucleotidyltransferase	Drug inactivation	Lincosamide
AY928180.1.orf2.gene.p01	CARD	lnuC	Yes	Lincosamide nucleotidyltransferase	Drug inactivation	Lincosamide
AJ561197.2.gene3.p01	CARD	lnuF	Yes	Lincosamide nucleotidyltransferase	Drug inactivation	Lincosamide
AY587982.1.gene1.p01	CARD	lsaA	Yes	ABC transporter	Drug efflux	Lincosamide/Streptogramin
HM990671.1.gene3.p01	CARD	lsaC	Yes	ABC transporter	Drug efflux	Lincosamide/Streptogramin
NC_023287.1.18156494.p01	CARD	mefA	Yes	MFS transporter	Drug efflux	Macrolide
FJ196385.1.gene13.p01	CARD	mefB	Yes	MFS transporter	Drug efflux	Macrolide
AF099140.1.gene1.p01	CARD	EreA2	Yes	Macrolide esterase	Drug inactivation	Macrolide
AF512546.1.gene2.p01	CARD	EreA2	Yes	Macrolide esterase	Drug inactivation	Macrolide
AY522923.gene.p01	CARD	mphA	Yes	Macrolide phosphotransferase	Drug inactivation	Macrolide
AB038042.1.gene1.p01	CARD	mphA	Yes	Macrolide phosphotransferase	Drug inactivation	Macrolide
D16251.1.orf0.gene.p01	CARD	mphA	Yes	Macrolide phosphotransferase	Drug inactivation	Macrolide
EF219134.3.gene47.p01	CARD	mphA	Yes	Macrolide phosphotransferase	Drug inactivation	Macrolide
AF227521.gene.p01	CARD	mel	Yes	ABC transporter	Drug efflux	Macrolide/Streptogramin
NC_012469.1.7685970.p01	CARD	mel	Yes	ABC transporter	Drug efflux	Macrolide/Streptogramin
AF274302.1.gene5.p01	CARD	mel	Yes	ABC transporter	Drug efflux	Macrolide/Streptogramin
AF313494.1.gene1.p01	CARD	msrC	Yes	ABC transporter	Drug efflux	Macrolide/Streptogramin
AJ243209.1.gene1.p01	CARD	msrC	Yes	ABC transporter	Drug efflux	Macrolide/Streptogramin
AY004350.gene.p01	CARD	msrC	Yes	ABC transporter	Drug efflux	Macrolide/Streptogramin
EF102240.1.gene3.p01	CARD	msrE	Yes	ABC transporter	Drug efflux	Macrolide/Streptogramin
HQ451074.1.gene26.p01	CARD	msrE	Yes	ABC transporter	Drug efflux	Macrolide/Streptogramin
NC_007682.3.4246769.p01	CARD	msrE	Yes	ABC transporter	Drug efflux	Macrolide/Streptogramin
NC_010481.6155782.p01	CARD	msrE	Yes	ABC transporter	Drug efflux	Macrolide/Streptogramin
AJ313523.1.orf0.gene.p01	CARD	Erm(33)	Yes	23S rRNA methyltransferase	Target protection	MLS
NC_005076.1.2538430.p01	CARD	Erm(33)	Yes	23S rRNA methyltransferase	Target protection	MLS
AF109075.2.gene10.p01	CARD	ErmB	Yes	23S rRNA methyltransferase	Target protection	MLS
AF109075.2.gene7.p01	CARD	ErmB	Yes	23S rRNA methyltransferase	Target protection	MLS
AF242872.1.gene2.p01	CARD	ErmB	Yes	23S rRNA methyltransferase	Target protection	MLS
AJ243541.gene.p01	CARD	ErmB	Yes	23S rRNA methyltransferase	Target protection	MLS
AM180355.1.gene2254.p01	CARD	ErmB	Yes	23S rRNA methyltransferase	Target protection	MLS
AM180355.1.gene2259.p01	CARD	ErmB	Yes	23S rRNA methyltransferase	Target protection	MLS
JX560992.1.gene7.p01	CARD	ErmB	Yes	23S rRNA methyltransferase	Target protection	MLS
K00551.1.gene1.p1	CARD	ErmB	Yes	23S rRNA methyltransferase	Target protection	MLS
M11180.2.gene3.p01	CARD	ErmB	Yes	23S rRNA methyltransferase	Target protection	MLS
M19270.1.gene2.p1	CARD	ErmB	Yes	23S rRNA methyltransferase	Target protection	MLS
U18931.1.gene4.p01	CARD	ErmB	Yes	23S rRNA methyltransferase	Target protection	MLS
U48430.1.gene2.p01	CARD	ErmB	Yes	23S rRNA methyltransferase	Target protection	MLS
U86375.1.gene2.p01	CARD	ErmB	Yes	23S rRNA methyltransferase	Target protection	MLS
X64695.1.gene8.p01	CARD	ErmB	Yes	23S rRNA methyltransferase	Target protection	MLS
X64695.1.gene9.p01	CARD	ErmB	Yes	23S rRNA methyltransferase	Target protection	MLS
X66468.1.gene13.p01	CARD	ErmB	Yes	23S rRNA methyltransferase	Target protection	MLS
X82819.1.gene2.p1	CARD	ErmB	Yes	23S rRNA methyltransferase	Target protection	MLS
Y00116.1.gene1.p1	CARD	ErmB	Yes	23S rRNA methyltransferase	Target protection	MLS
M14730.gene.p01	CARD	ErmF	Yes	23S rRNA methyltransferase	Target protection	MLS
M17124.1.gene4.p01	CARD	ErmF	Yes	23S rRNA methyltransferase	Target protection	MLS
M17808.1.gene2.p1	CARD	ErmF	Yes	23S rRNA methyltransferase	Target protection	MLS
M62487.1.gene1.p01	CARD	ErmF	Yes	23S rRNA methyltransferase	Target protection	MLS
L42817.1.gene1.p1	CARD	ErmG	Yes	23S rRNA methyltransferase	Target protection	MLS
M15332.gene.p01	CARD	ErmG	Yes	23S rRNA methyltransferase	Target protection	MLS
M64090.gene.p01	CARD	ErmT	Yes	23S rRNA methyltransferase	Target protection	MLS
AP009048.1.gene2734.p01	CARD	emrA	Yes	MFS transporter	Drug efflux	Multiple
NC_007779.1.12933952.p01	CARD	emrA	Yes	MFS transporter	Drug efflux	Multiple
NC_002695.1.914736.p01	CARD	emrB	Yes	MFS transporter	Drug efflux	Multiple
AP009048.1.gene2735.p01	CARD	emrB	Yes	MFS transporter	Drug efflux	Multiple
NC_007779.1.12934185.p01	CARD	emrB	Yes	MFS transporter	Drug efflux	Multiple
FJ744595.1.gene1.p01	CARD	emrD	Yes	MFS transporter	Drug efflux	Multiple
D78168.1.gene1.p01	CARD	emrK	Yes	MFS transporter	Drug efflux	Multiple
AP009048.1.gene2427.p01	CARD	emrY	Yes	MFS transporter	Drug efflux	Multiple
D78168.1.gene2.p01	CARD	emrY	Yes	MFS transporter	Drug efflux	Multiple
NC_007779.1.12931562.p01	CARD	emrY	Yes	MFS transporter	Drug efflux	Multiple
AP009048.1.gene2135.p01	CARD	mdtD	Yes	MFS transporter	Drug efflux	Multiple
AB089190.1.gene1.p01	CARD	mdtD	Yes	MFS transporter	Drug efflux	Multiple
NC_007779.1.12931431.p01	CARD	mdtD	Yes	MFS transporter	Drug efflux	Multiple
AP009048.1.gene1101.p01	CARD	mdtG	Yes	MFS transporter	Drug efflux	Multiple
NC_007779.1.12932512.p01	CARD	mdtG	Yes	MFS transporter	Drug efflux	Multiple
AP009048.1.gene1113.p01	CARD	mdtH	Yes	MFS transporter	Drug efflux	Multiple
NC_007779.1.12931081.p01	CARD	mdtH	Yes	MFS transporter	Drug efflux	Multiple
AP009048.1.gene3616.p01	CARD	mdtL	Yes	MFS transporter	Drug efflux	Multiple
NC_007779.1.12933219.p01	CARD	mdtL	Yes	MFS transporter	Drug efflux	Multiple
AP009048.1.gene4383.p01	CARD	mdtM	Yes	MFS transporter	Drug efflux	Multiple
NC_007779.1.12932456.p01	CARD	mdtM	Yes	MFS transporter	Drug efflux	Multiple
AP009048.1.gene3308.p01	CARD	acrE	Yes	RND transporter	Drug efflux	Multiple
NC_007779.1.12932959.p01	CARD	acrE	Yes	RND transporter	Drug efflux	Multiple
AP009048.1.gene3309.p01	CARD	acrF	Yes	RND transporter	Drug efflux	Multiple
NC_007779.1.12933463.p01	CARD	acrF	Yes	RND transporter	Drug efflux	Multiple
AP009048.1.gene2132.p01	CARD	mdtA	Yes	RND transporter	Drug efflux	Multiple
NC_007779.1.12931429.p01	CARD	mdtA	Yes	RND transporter	Drug efflux	Multiple
AP009048.1.gene2133.p01	CARD	mdtB	Yes	RND transporter	Drug efflux	Multiple
NC_007779.1.12933016.p01	CARD	mdtB	Yes	RND transporter	Drug efflux	Multiple
AP009048.1.gene2134.p01	CARD	mdtC	Yes	RND transporter	Drug efflux	Multiple
NC_007779.1.12931428.p01	CARD	mdtC	Yes	RND transporter	Drug efflux	Multiple
AP009048.1.gene3823.p01	CARD	mdtE	Yes	RND transporter	Drug efflux	Multiple
NC_007779.1.12933526.p01	CARD	mdtE	Yes	RND transporter	Drug efflux	Multiple
AP009048.1.gene3822.p01	CARD	mdtF	Yes	RND transporter	Drug efflux	Multiple
NC_007779.1.12933527.p01	CARD	mdtF	Yes	RND transporter	Drug efflux	Multiple
AP009048.1.gene3975.p01	CARD	CRP	Yes	Repressor	Modulation	Multiple
NC_007779.1.12933934.p01	CARD	CRP	Yes	Repressor	Modulation	Multiple
CP000034.1.gene2879.p01	CARD	emrR	Yes	Repressor	Modulation	Multiple
NC_002695.1.913113.p01	CARD	H-NS	Yes	Repressor	Modulation	Multiple
CP000034.1.gene1289.p01	CARD	H-NS	Yes	Repressor	Modulation	Multiple
AP009048.1.gene1295.p01	CARD	H-NS	Yes	Repressor	Modulation	Multiple
NC_007779.1.12934502.p01	CARD	H-NS	Yes	Repressor	Modulation	Multiple
NC_002695.1.916016.p01	CARD	acrS	Yes	Regulator	Modulation	Multiple
AP009048.1.gene3307.p01	CARD	acrS	Yes	Regulator	Modulation	Multiple
NC_007779.1.12932958.p01	CARD	acrS	Yes	Regulator	Modulation	Multiple
CP000034.1.gene2186.p01	CARD	baeR	Yes	Regulator	Modulation	Multiple
AP009048.1.gene2137.p01	CARD	baeR	Yes	Regulator	Modulation	Multiple
NC_007779.1.12931433.p01	CARD	baeR	Yes	Regulator	Modulation	Multiple
AP009048.1.gene2136.p01	CARD	baeS	Yes	Regulator	Modulation	Multiple
NC_007779.1.12931432.p01	CARD	baeS	Yes	Regulator	Modulation	Multiple
NC_002695.1.914983.p01	CARD	cpxA	Yes	Regulator	Modulation	Multiple
AP009048.1.gene3415.p01	CARD	cpxA	Yes	Regulator	Modulation	Multiple
NC_007779.1.12933650.p01	CARD	cpxA	Yes	Regulator	Modulation	Multiple
NC_002695.1.915041.p01	CARD	cpxR	Yes	Regulator	Modulation	Multiple
AP009048.1.gene3414.p01	CARD	cpxR	Yes	Regulator	Modulation	Multiple
CP000034.1.gene3834.p01	CARD	cpxR	Yes	Regulator	Modulation	Multiple
NC_007779.1.12933651.p01	CARD	cpxR	Yes	Regulator	Modulation	Multiple
NC_002695.1.915651.p01	CARD	evgA	Yes	Regulator	Modulation	Multiple
AP009048.1.gene2429.p01	CARD	evgA	Yes	Regulator	Modulation	Multiple
CP000034.1.gene4477.p01	CARD	evgA	Yes	Regulator	Modulation	Multiple
NC_007779.1.12931564.p01	CARD	evgA	Yes	Regulator	Modulation	Multiple
AP009048.1.gene2430.p01	CARD	evgS	Yes	Regulator	Modulation	Multiple
NC_007779.1.12931565.p01	CARD	evgS	Yes	Regulator	Modulation	Multiple
AP009048.1.gene3819.p01	CARD	gadX	Yes	Regulator	Modulation	Multiple
NC_007779.1.12933530.p01	CARD	gadX	Yes	Regulator	Modulation	Multiple
AP009048.1.gene1587.p01	CARD	marA	Yes	Regulator	Modulation	Multiple
NC_002695.1.917339.p01	CARD	marA	Yes	Regulator	Modulation	Multiple
NC_007779.1.12930116.p01	CARD	marA	Yes	Regulator	Modulation	Multiple
FJ768952.1.gene1.p01	CARD	tolC	Yes	Outer membrane channel	Drug efflux	Multiple
AF078527.1.gene5.p01	CARD	arr-2	Yes	Rifampin ADP-ribosyltransferase	Drug inactivation	Rifampicin
AF205943.1.gene12.p01	CARD	arr-2	Yes	Rifampin ADP-ribosyltransferase	Drug inactivation	Rifampicin
HQ713678.1.gene1.p01	CARD	arr-2	Yes	Rifampin ADP-ribosyltransferase	Drug inactivation	Rifampicin
KC199968.1.gene1.p01	CARD	arr-8	Yes	Rifampin ADP-ribosyltransferase	Drug inactivation	Rifampicin
AF139725.gene.p01	CARD	vatE	Yes	Streptogramin A acetyltransferase	Drug inactivation	Streptogramin A
AF242872.1.gene4.p01	CARD	vatE	Yes	Streptogramin A acetyltransferase	Drug inactivation	Streptogramin A
AB211124.gene.p01	CARD	sat-1	Yes	Streptothricin acetyltransferase	Drug inactivation	Streptothricin
AY183453.1.gene2.p01	CARD	sat-1	Yes	Streptothricin acetyltransferase	Drug inactivation	Streptothricin
X15995.1.gene1.p1	CARD	sat-1	Yes	Streptothricin acetyltransferase	Drug inactivation	Streptothricin
X51546.1.gene1.p1	CARD	sat-1	Yes	Streptothricin acetyltransferase	Drug inactivation	Streptothricin
U01945.1.gene1.p01	CARD	sat-4	Yes	Streptothricin acetyltransferase	Drug inactivation	Streptothricin
AB061794.1.gene5.p01	CARD	sul1	Yes	Resistant DHPS	Target bypass	Sulfonamide
AB104852.1.gene6.p01	CARD	sul1	Yes	Resistant DHPS	Target bypass	Sulfonamide
AB462903.1.gene5.p01	CARD	sul1	Yes	Resistant DHPS	Target bypass	Sulfonamide
AB777500.1.gene8.p01	CARD	sul1	Yes	Resistant DHPS	Target bypass	Sulfonamide
AB777501.1.gene5.p01	CARD	sul1	Yes	Resistant DHPS	Target bypass	Sulfonamide
AF047479.2.gene12.p01	CARD	sul1	Yes	Resistant DHPS	Target bypass	Sulfonamide
AF174129.3.gene6.p01	CARD	sul1	Yes	Resistant DHPS	Target bypass	Sulfonamide
AF205943.1.gene17.p01	CARD	sul1	Yes	Resistant DHPS	Target bypass	Sulfonamide
AF261825.2.gene42.p01	CARD	sul1	Yes	Resistant DHPS	Target bypass	Sulfonamide
AF263519.1.gene7.p01	CARD	sul1	Yes	Resistant DHPS	Target bypass	Sulfonamide
AF313471.1.gene7.p01	CARD	sul1	Yes	Resistant DHPS	Target bypass	Sulfonamide
AJ223604.1.gene9.p01	CARD	sul1	Yes	Resistant DHPS	Target bypass	Sulfonamide
AJ310778.1.gene10.p01	CARD	sul1	Yes	Resistant DHPS	Target bypass	Sulfonamide
AJ746361.2.gene8.p01	CARD	sul1	Yes	Resistant DHPS	Target bypass	Sulfonamide
AY115475.1.gene7.p01	CARD	sul1	Yes	Resistant DHPS	Target bypass	Sulfonamide
AY162283.2.gene6.p01	CARD	sul1	Yes	Resistant DHPS	Target bypass	Sulfonamide
AY259086.1.gene7.p01	CARD	sul1	Yes	Resistant DHPS	Target bypass	Sulfonamide
AY259086.1.gene9.p01	CARD	sul1	Yes	Resistant DHPS	Target bypass	Sulfonamide
AY260546.3.gene12.p01	CARD	sul1	Yes	Resistant DHPS	Target bypass	Sulfonamide
AY339625.2.gene19.p01	CARD	sul1	Yes	Resistant DHPS	Target bypass	Sulfonamide
AY463797.7.gene16.p01	CARD	sul1	Yes	Resistant DHPS	Target bypass	Sulfonamide
AY740681.1.gene7.p01	CARD	sul1	Yes	Resistant DHPS	Target bypass	Sulfonamide
AY758206.1.gene7.p01	CARD	sul1	Yes	Resistant DHPS	Target bypass	Sulfonamide
DQ390458.1.gene4.p1	CARD	sul1	Yes	Resistant DHPS	Target bypass	Sulfonamide
DQ831141.1.gene7.p01	CARD	sul1	Yes	Resistant DHPS	Target bypass	Sulfonamide
DQ831141.1.gene8.p01	CARD	sul1	Yes	Resistant DHPS	Target bypass	Sulfonamide
EF118171.1.gene7.p01	CARD	sul1	Yes	Resistant DHPS	Target bypass	Sulfonamide
EF219134.3.gene16.p01	CARD	sul1	Yes	Resistant DHPS	Target bypass	Sulfonamide
EF219134.3.gene22.p1	CARD	sul1	Yes	Resistant DHPS	Target bypass	Sulfonamide
EU259884.2.gene9.p01	CARD	sul1	Yes	Resistant DHPS	Target bypass	Sulfonamide
GQ891757.1.gene7.p01	CARD	sul1	Yes	Resistant DHPS	Target bypass	Sulfonamide
HQ451074.1.gene20.p01	CARD	sul1	Yes	Resistant DHPS	Target bypass	Sulfonamide
HQ634775.2.gene8.p01	CARD	sul1	Yes	Resistant DHPS	Target bypass	Sulfonamide
JF969163.1.gene4.p01	CARD	sul1	Yes	Resistant DHPS	Target bypass	Sulfonamide
JN596280.1.gene10.p01	CARD	sul1	Yes	Resistant DHPS	Target bypass	Sulfonamide
JN676230.2.gene9.p01	CARD	sul1	Yes	Resistant DHPS	Target bypass	Sulfonamide
JX880388.1.gene3.p01	CARD	sul1	Yes	Resistant DHPS	Target bypass	Sulfonamide
KF976462.2.gene113.p01	CARD	sul1	Yes	Resistant DHPS	Target bypass	Sulfonamide
KF976462.2.gene114.p01	CARD	sul1	Yes	Resistant DHPS	Target bypass	Sulfonamide
NC_007682.3.4246764.p01	CARD	sul1	Yes	Resistant DHPS	Target bypass	Sulfonamide
NC_009838.1.5616801.p01	CARD	sul1	Yes	Resistant DHPS	Target bypass	Sulfonamide
NC_010410.6002583.p01	CARD	sul1	Yes	Resistant DHPS	Target bypass	Sulfonamide
NC_010410.6002603.p01	CARD	sul1	Yes	Resistant DHPS	Target bypass	Sulfonamide
NC_010611.6236205.p01	CARD	sul1	Yes	Resistant DHPS	Target bypass	Sulfonamide
U12338.3.gene12.p01	CARD	sul1	Yes	Resistant DHPS	Target bypass	Sulfonamide
U37105.2.gene6.p01	CARD	sul1	Yes	Resistant DHPS	Target bypass	Sulfonamide
AJ271879.1.gene8.p01	CARD	sul2	Yes	Resistant DHPS	Target bypass	Sulfonamide
AY034138.1.gene15.p01	CARD	sul2	Yes	Resistant DHPS	Target bypass	Sulfonamide
AY055428.1.gene19.p01	CARD	sul2	Yes	Resistant DHPS	Target bypass	Sulfonamide
AY232670.1.gene1.p01	CARD	sul2	Yes	Resistant DHPS	Target bypass	Sulfonamide
CP001485.1.gene2813.p01	CARD	sul2	Yes	Resistant DHPS	Target bypass	Sulfonamide
CP001918.1.gene3858.p01	CARD	sul2	Yes	Resistant DHPS	Target bypass	Sulfonamide
KF152885.1.gene19.p01	CARD	sul2	Yes	Resistant DHPS	Target bypass	Sulfonamide
NC_004771.1.3125795.p01	CARD	sul2	Yes	Resistant DHPS	Target bypass	Sulfonamide
NC_004973.1.1449627.p01	CARD	sul2	Yes	Resistant DHPS	Target bypass	Sulfonamide
AJ459418.gene.p01	CARD	sul3	Yes	Resistant DHPS	Target bypass	Sulfonamide
FJ196385.1.gene11.p01	CARD	sul3	Yes	Resistant DHPS	Target bypass	Sulfonamide
AJ250203.gene.p01	CARD	tet31	Yes	MFS transporter	Drug efflux	Tetracycline
AY743590.gene.p01	CARD	tet39	Yes	MFS transporter	Drug efflux	Tetracycline
JQ740052.1.gene2.p01	CARD	tet40	Yes	MFS transporter	Drug efflux	Tetracycline
L20800.1.gene4.p01	CARD	tetA(P)	Yes	MFS transporter	Drug efflux	Tetracycline
AB089595.1.gene1.p01	CARD	tetB	Yes	MFS transporter	Drug efflux	Tetracycline
AY171578.gene.p01	CARD	tetC	Yes	MFS transporter	Drug efflux	Tetracycline
NC_010558.1.6276025.p01	CARD	tetD	Yes	MFS transporter	Drug efflux	Tetracycline
JF916464.1.gene5.p01	CARD	tetD	Yes	MFS transporter	Drug efflux	Tetracycline
AF326777.3.gene22.p01	CARD	tetD	Yes	MFS transporter	Drug efflux	Tetracycline
BX664015.1.gene213.p01	CARD	tetD	Yes	MFS transporter	Drug efflux	Tetracycline
L06940.gene.p01	CARD	tetE	Yes	MFS transporter	Drug efflux	Tetracycline
M11036.gene.p01	CARD	tetL	Yes	MFS transporter	Drug efflux	Tetracycline
M37699.gene1.p01	CARD	tetX	Yes	Tetracycline monooxygenase	Drug inactivation	Tetracycline
AJ295238.gene.p01	CARD	tet32	Yes	Ribosomal protection protein	Target protection	Tetracycline
FN594949.1.gene24.p01	CARD	tet44	Yes	Ribosomal protection protein	Target protection	Tetracycline
AM180355.1.gene636.p01	CARD	tetM	Yes	Ribosomal protection protein	Target protection	Tetracycline
M18896.gene.p01	CARD	tetO	Yes	Ribosomal protection protein	Target protection	Tetracycline
Z21523.gene.p01	CARD	tetQ	Yes	Ribosomal protection protein	Target protection	Tetracycline
L09756.gene.p01	CARD	tetS	Yes	Ribosomal protection protein	Target protection	Tetracycline
L42544.gene.p01	CARD	tetT	Yes	Ribosomal protection protein	Target protection	Tetracycline
EU434751.1.gene2.p01	CARD	tetW	Yes	Ribosomal protection protein	Target protection	Tetracycline
AM040708.gene.p01	CARD	dfrA12	Yes	Resistant DHFR	Target bypass	Trimethoprim
EF219134.3.gene12.p01	CARD	dfrA12	Yes	Resistant DHFR	Target bypass	Trimethoprim
EU116440.1.gene1.p01	CARD	dfrA12	Yes	Resistant DHFR	Target bypass	Trimethoprim
KJ363320.1.gene1.p01	CARD	dfrA12	Yes	Resistant DHFR	Target bypass	Trimethoprim
EU780012.1.gene2.p01	CARD	dfrA14	Yes	Resistant DHFR	Target bypass	Trimethoprim
DQ322595.gene.p01	CARD	dfrA15	Yes	Resistant DHFR	Target bypass	Trimethoprim
KF534911.1.gene1.p01	CARD	dfrA15	Yes	Resistant DHFR	Target bypass	Trimethoprim
DQ838665.gene.p01	CARD	dfrA17	Yes	Resistant DHFR	Target bypass	Trimethoprim
KF952266.1.gene1.p01	CARD	dfrA17	Yes	Resistant DHFR	Target bypass	Trimethoprim
AJ310778.1.gene13.p01	CARD	dfrA19	Yes	Resistant DHFR	Target bypass	Trimethoprim
DQ831141.1.gene12.p01	CARD	dfrA19	Yes	Resistant DHFR	Target bypass	Trimethoprim
AY552589.1.gene1.p01	CARD	dfrA21	Yes	Resistant DHFR	Target bypass	Trimethoprim
AM932669.1.gene1.p01	CARD	dfrA21	Yes	Resistant DHFR	Target bypass	Trimethoprim
KJ174469.1.gene1.p01	CARD	dfrA8	Yes	Resistant DHFR	Target bypass	Trimethoprim
U10186.gene.p01	CARD	dfrA8	Yes	Resistant DHFR	Target bypass	Trimethoprim
AF028812.1.gene1.p1	CARD	dfrF	Yes	Resistant DHFR	Target bypass	Trimethoprim
AB205645.1.gene2.p01	CARD	dfrG	Yes	Resistant DHFR	Target bypass	Trimethoprim
AF170880.4.gene1.p01	CARD	novA	No	ABC transporter	Drug efflux	Aminocoumarin
AF170880.4.gene24.p01	CARD	aminocoumarin resistant gyrB	No	Resistant DNA topoisomerase	Target bypass	Aminocoumarin
AF205854.1.orf0.gene.p01	CARD	aminocoumarin resistant gyrB	No	Resistant DNA topoisomerase	Target bypass	Aminocoumarin
AF235050.4.gene33.p01	CARD	aminocoumarin resistant gyrB	No	Resistant DNA topoisomerase	Target bypass	Aminocoumarin
AF329398.1.gene37.p01	CARD	aminocoumarin resistant gyrB	No	Resistant DNA topoisomerase	Target bypass	Aminocoumarin
AY136281.1.gene1.p01	CARD	aminocoumarin resistant gyrB	No	Resistant DNA topoisomerase	Target bypass	Aminocoumarin
AE000516.2.gene2093.p01	CARD	aminocoumarin resistant parE	No	Resistant DNA topoisomerase	Target bypass	Aminocoumarin
AE000516.2.gene2298.p01	CARD	aminocoumarin resistant parE	No	Resistant DNA topoisomerase	Target bypass	Aminocoumarin
AE016830.1.gene1599.p01	CARD	aminocoumarin resistant parE	No	Resistant DNA topoisomerase	Target bypass	Aminocoumarin
AE017334.2.gene3562.p01	CARD	aminocoumarin resistant parE	No	Resistant DNA topoisomerase	Target bypass	Aminocoumarin
AL009126.3.gene1996.p01	CARD	aminocoumarin resistant parE	No	Resistant DNA topoisomerase	Target bypass	Aminocoumarin
AL123456.3.gene2050.p01	CARD	aminocoumarin resistant parE	No	Resistant DNA topoisomerase	Target bypass	Aminocoumarin
AL123456.3.gene2245.p01	CARD	aminocoumarin resistant parE	No	Resistant DNA topoisomerase	Target bypass	Aminocoumarin
AP008955.1.gene3394.p01	CARD	aminocoumarin resistant parE	No	Resistant DNA topoisomerase	Target bypass	Aminocoumarin
AP009048.1.gene3077.p01	CARD	aminocoumarin resistant parE	No	Resistant DNA topoisomerase	Target bypass	Aminocoumarin
BA000017.4.gene1366.p01	CARD	aminocoumarin resistant parE	No	Resistant DNA topoisomerase	Target bypass	Aminocoumarin
CP000034.1.gene3210.p01	CARD	aminocoumarin resistant parE	No	Resistant DNA topoisomerase	Target bypass	Aminocoumarin
CP000647.1.gene3444.p01	CARD	aminocoumarin resistant parE	No	Resistant DNA topoisomerase	Target bypass	Aminocoumarin
CP000675.2.gene802.p01	CARD	aminocoumarin resistant parE	No	Resistant DNA topoisomerase	Target bypass	Aminocoumarin
CP001138.1.gene3336.p01	CARD	aminocoumarin resistant parE	No	Resistant DNA topoisomerase	Target bypass	Aminocoumarin
CP001581.1.gene3049.p01	CARD	aminocoumarin resistant parE	No	Resistant DNA topoisomerase	Target bypass	Aminocoumarin
CP002695.1.gene1273.p01	CARD	aminocoumarin resistant parE	No	Resistant DNA topoisomerase	Target bypass	Aminocoumarin
CP003248.2.gene2028.p01	CARD	aminocoumarin resistant parE	No	Resistant DNA topoisomerase	Target bypass	Aminocoumarin
CP003248.2.gene2221.p01	CARD	aminocoumarin resistant parE	No	Resistant DNA topoisomerase	Target bypass	Aminocoumarin
CP003583.1.gene1173.p01	CARD	aminocoumarin resistant parE	No	Resistant DNA topoisomerase	Target bypass	Aminocoumarin
CP004022.1.gene2481.p01	CARD	aminocoumarin resistant parE	No	Resistant DNA topoisomerase	Target bypass	Aminocoumarin
CR628337.1.gene758.p01	CARD	aminocoumarin resistant parE	No	Resistant DNA topoisomerase	Target bypass	Aminocoumarin
FN543093.2.gene3601.p01	CARD	aminocoumarin resistant parE	No	Resistant DNA topoisomerase	Target bypass	Aminocoumarin
KC202804.1.gene6.p01	CARD	aminocoumarin resistant parE	No	Resistant DNA topoisomerase	Target bypass	Aminocoumarin
NC_002516.2.879897.p01	CARD	aminocoumarin resistant parE	No	Resistant DNA topoisomerase	Target bypass	Aminocoumarin
NC_002745.1124025.p01	CARD	aminocoumarin resistant parE	No	Resistant DNA topoisomerase	Target bypass	Aminocoumarin
NC_002758.1121329.p01	CARD	aminocoumarin resistant parE	No	Resistant DNA topoisomerase	Target bypass	Aminocoumarin
NC_002951.3236245.p01	CARD	aminocoumarin resistant parE	No	Resistant DNA topoisomerase	Target bypass	Aminocoumarin
NC_002952.2859942.p01	CARD	aminocoumarin resistant parE	No	Resistant DNA topoisomerase	Target bypass	Aminocoumarin
NC_003098.1.934298.p01	CARD	aminocoumarin resistant parE	No	Resistant DNA topoisomerase	Target bypass	Aminocoumarin
NC_003112.2.903425.p01	CARD	aminocoumarin resistant parE	No	Resistant DNA topoisomerase	Target bypass	Aminocoumarin
NC_003197.1.1254704.p01	CARD	aminocoumarin resistant parE	No	Resistant DNA topoisomerase	Target bypass	Aminocoumarin
NC_003923.1003353.p01	CARD	aminocoumarin resistant parE	No	Resistant DNA topoisomerase	Target bypass	Aminocoumarin
NC_006582.1.3202075.p01	CARD	aminocoumarin resistant parE	No	Resistant DNA topoisomerase	Target bypass	Aminocoumarin
NC_007622.3794232.p01	CARD	aminocoumarin resistant parE	No	Resistant DNA topoisomerase	Target bypass	Aminocoumarin
NC_007779.1.12933399.p01	CARD	aminocoumarin resistant parE	No	Resistant DNA topoisomerase	Target bypass	Aminocoumarin
NC_007793.3913375.p01	CARD	aminocoumarin resistant parE	No	Resistant DNA topoisomerase	Target bypass	Aminocoumarin
NC_007795.3920057.p01	CARD	aminocoumarin resistant parE	No	Resistant DNA topoisomerase	Target bypass	Aminocoumarin
NC_008702.1.4609137.p01	CARD	aminocoumarin resistant parE	No	Resistant DNA topoisomerase	Target bypass	Aminocoumarin
NC_009487.5169037.p01	CARD	aminocoumarin resistant parE	No	Resistant DNA topoisomerase	Target bypass	Aminocoumarin
NC_009641.5330756.p01	CARD	aminocoumarin resistant parE	No	Resistant DNA topoisomerase	Target bypass	Aminocoumarin
NC_009725.1.5460263.p01	CARD	aminocoumarin resistant parE	No	Resistant DNA topoisomerase	Target bypass	Aminocoumarin
NC_009782.1.5560576.p01	CARD	aminocoumarin resistant parE	No	Resistant DNA topoisomerase	Target bypass	Aminocoumarin
NC_010079.5775269.p01	CARD	aminocoumarin resistant parE	No	Resistant DNA topoisomerase	Target bypass	Aminocoumarin
NC_010400.5986295.p01	CARD	aminocoumarin resistant parE	No	Resistant DNA topoisomerase	Target bypass	Aminocoumarin
NC_010410.6000336.p01	CARD	aminocoumarin resistant parE	No	Resistant DNA topoisomerase	Target bypass	Aminocoumarin
NC_010611.6235284.p01	CARD	aminocoumarin resistant parE	No	Resistant DNA topoisomerase	Target bypass	Aminocoumarin
NC_011586.7045243.p01	CARD	aminocoumarin resistant parE	No	Resistant DNA topoisomerase	Target bypass	Aminocoumarin
NC_011595.7060308.p01	CARD	aminocoumarin resistant parE	No	Resistant DNA topoisomerase	Target bypass	Aminocoumarin
NC_012469.1.7686068.p01	CARD	aminocoumarin resistant parE	No	Resistant DNA topoisomerase	Target bypass	Aminocoumarin
NC_012491.1.7719846.p01	CARD	aminocoumarin resistant parE	No	Resistant DNA topoisomerase	Target bypass	Aminocoumarin
NC_013450.8614085.p01	CARD	aminocoumarin resistant parE	No	Resistant DNA topoisomerase	Target bypass	Aminocoumarin
NC_002516.2.878882.p01	CARD	amrB	No	RND transporter	Drug efflux	Aminoglycoside
AF147719.1.gene3.p01	CARD	amrB	No	RND transporter	Drug efflux	Aminoglycoside
HM036080.1.gene1.p01	CARD	AAC(1)	No	Aminoglycoside acetyltransferase	Drug inactivation	Aminoglycoside
L06156.1.gene1.p01	CARD	AAC(2')-Ia	No	Aminoglycoside acetyltransferase	Drug inactivation	Aminoglycoside
U41471.1.gene1.p01	CARD	AAC(2')-Ib	No	Aminoglycoside acetyltransferase	Drug inactivation	Aminoglycoside
AE000516.2.gene277.p01	CARD	AAC(2')-Ic	No	Aminoglycoside acetyltransferase	Drug inactivation	Aminoglycoside
AL123456.3.gene273.p01	CARD	AAC(2')-Ic	No	Aminoglycoside acetyltransferase	Drug inactivation	Aminoglycoside
CP003248.2.gene273.p01	CARD	AAC(2')-Ic	No	Aminoglycoside acetyltransferase	Drug inactivation	Aminoglycoside
U72714.1.gene1.p01	CARD	AAC(2')-Ic	No	Aminoglycoside acetyltransferase	Drug inactivation	Aminoglycoside
U72743.1.gene1.p01	CARD	AAC(2')-Id	No	Aminoglycoside acetyltransferase	Drug inactivation	Aminoglycoside
L06157.1.gene1.p01	CARD	AAC(3)-Ib	No	Aminoglycoside acetyltransferase	Drug inactivation	Aminoglycoside
AF355189.1.gene2.p01	CARD	AAC(3)-Ib/AAC(6')-Ib''	No	Aminoglycoside acetyltransferase	Drug inactivation	Aminoglycoside
AJ511268.1.gene3.p01	CARD	AAC(3)-Ic	No	Aminoglycoside acetyltransferase	Drug inactivation	Aminoglycoside
DQ520937.1.gene1.p01	CARD	AAC(3)-Id	No	Aminoglycoside acetyltransferase	Drug inactivation	Aminoglycoside
AB114632.1.gene1.p01	CARD	AAC(3)-Id	No	Aminoglycoside acetyltransferase	Drug inactivation	Aminoglycoside
AY458224.1.gene2.p01	CARD	AAC(3)-Id	No	Aminoglycoside acetyltransferase	Drug inactivation	Aminoglycoside
AY463797.7.gene13.p01	CARD	AAC(3)-Id	No	Aminoglycoside acetyltransferase	Drug inactivation	Aminoglycoside
M97172.1.gene1.p01	CARD	AAC(3)-IIb	No	Aminoglycoside acetyltransferase	Drug inactivation	Aminoglycoside
X54723.1.gene1.p01	CARD	AAC(3)-IIc	No	Aminoglycoside acetyltransferase	Drug inactivation	Aminoglycoside
X55652.1.gene2.p01	CARD	AAC(3)-IIIa	No	Aminoglycoside acetyltransferase	Drug inactivation	Aminoglycoside
L06160.1.gene1.p01	CARD	AAC(3)-IIIb	No	Aminoglycoside acetyltransferase	Drug inactivation	Aminoglycoside
L06161.1.gene1.p01	CARD	AAC(3)-IIIc	No	Aminoglycoside acetyltransferase	Drug inactivation	Aminoglycoside
AY216678.1.gene1.p01	CARD	AAC(3)-IVa	No	Aminoglycoside acetyltransferase	Drug inactivation	Aminoglycoside
X01385.gene.p01	CARD	AAC(3)-IVa	No	Aminoglycoside acetyltransferase	Drug inactivation	Aminoglycoside
M55427.1.gene1.p01	CARD	AAC(3)-IXa	No	Aminoglycoside acetyltransferase	Drug inactivation	Aminoglycoside
M88012.1.gene2.p01	CARD	AAC(3)-VIa	No	Aminoglycoside acetyltransferase	Drug inactivation	Aminoglycoside
NC_009838.1.5616796.p01	CARD	AAC(3)-VIa	No	Aminoglycoside acetyltransferase	Drug inactivation	Aminoglycoside
M55426.1.gene1.p01	CARD	AAC(3)-VIIIa	No	Aminoglycoside acetyltransferase	Drug inactivation	Aminoglycoside
AB028210.1.gene2.p01	CARD	AAC(3)-Xa	No	Aminoglycoside acetyltransferase	Drug inactivation	Aminoglycoside
AF263519.1.gene2.p01	CARD	AAC(6')-29a	No	Aminoglycoside acetyltransferase	Drug inactivation	Aminoglycoside
EU118148.2.gene2.p01	CARD	AAC(6')-29a	No	Aminoglycoside acetyltransferase	Drug inactivation	Aminoglycoside
AF263519.1.gene4.p01	CARD	AAC(6')-29b	No	Aminoglycoside acetyltransferase	Drug inactivation	Aminoglycoside
EU118148.2.gene4.p01	CARD	AAC(6')-29b	No	Aminoglycoside acetyltransferase	Drug inactivation	Aminoglycoside
AJ584652.2.gene5.p01	CARD	AAC(6')-30/AAC(6')-Ib' fusion protein	No	Aminoglycoside acetyltransferase	Drug inactivation	Aminoglycoside
AM283489.1.gene3.p01	CARD	AAC(6')-31	No	Aminoglycoside acetyltransferase	Drug inactivation	Aminoglycoside
AM283490.1.gene4.p01	CARD	AAC(6')-31	No	Aminoglycoside acetyltransferase	Drug inactivation	Aminoglycoside
EF614235.1.gene3.p01	CARD	AAC(6')-32	No	Aminoglycoside acetyltransferase	Drug inactivation	Aminoglycoside
GQ337064.1.gene2.p01	CARD	AAC(6')-33	No	Aminoglycoside acetyltransferase	Drug inactivation	Aminoglycoside
JN596280.1.gene2.p01	CARD	AAC(6')-33	No	Aminoglycoside acetyltransferase	Drug inactivation	Aminoglycoside
AY289608.1.gene3.p01	CARD	AAC(6')-I30	No	Aminoglycoside acetyltransferase	Drug inactivation	Aminoglycoside
AB061794.1.gene2.p01	CARD	AAC(6')-Ia	No	Aminoglycoside acetyltransferase	Drug inactivation	Aminoglycoside
AB113580.1.gene3.p01	CARD	AAC(6')-Ia	No	Aminoglycoside acetyltransferase	Drug inactivation	Aminoglycoside
AB116260.1.gene3.p01	CARD	AAC(6')-Ia	No	Aminoglycoside acetyltransferase	Drug inactivation	Aminoglycoside
AF047479.2.gene9.p01	CARD	AAC(6')-Ia	No	Aminoglycoside acetyltransferase	Drug inactivation	Aminoglycoside
M18967.1.gene1.p1	CARD	AAC(6')-Ia	No	Aminoglycoside acetyltransferase	Drug inactivation	Aminoglycoside
M86913.1.gene4.p01	CARD	AAC(6')-Ia	No	Aminoglycoside acetyltransferase	Drug inactivation	Aminoglycoside
NC_003197.1.1253137.p01	CARD	AAC(6')-Iaa	No	Aminoglycoside acetyltransferase	Drug inactivation	Aminoglycoside
AB119105.1.gene1.p01	CARD	AAC(6')-Iad	No	Aminoglycoside acetyltransferase	Drug inactivation	Aminoglycoside
AB104852.1.gene3.p01	CARD	AAC(6')-Iae	No	Aminoglycoside acetyltransferase	Drug inactivation	Aminoglycoside
AB462903.1.gene2.p01	CARD	AAC(6')-Iaf	No	Aminoglycoside acetyltransferase	Drug inactivation	Aminoglycoside
EU886977.1.gene2.p01	CARD	AAC(6')-Iai	No	Aminoglycoside acetyltransferase	Drug inactivation	Aminoglycoside
U59183.1.gene2.p01	CARD	AAC(6')-Ib10	No	Aminoglycoside acetyltransferase	Drug inactivation	Aminoglycoside
AF231133.1.gene2.p01	CARD	AAC(6')-Ib4	No	Aminoglycoside acetyltransferase	Drug inactivation	Aminoglycoside
AF445082.1.gene4.p01	CARD	AAC(6')-Ib4	No	Aminoglycoside acetyltransferase	Drug inactivation	Aminoglycoside
AM412777.1.gene2.p01	CARD	AAC(6')-Ib4	No	Aminoglycoside acetyltransferase	Drug inactivation	Aminoglycoside
JN982330.1.gene3.p01	CARD	AAC(6')-Ib4	No	Aminoglycoside acetyltransferase	Drug inactivation	Aminoglycoside
FJ848783.1.gene2.p01	CARD	AAC(6')-Ib4	No	Aminoglycoside acetyltransferase	Drug inactivation	Aminoglycoside
JN676230.2.gene4.p01	CARD	AAC(6')-Ib4	No	Aminoglycoside acetyltransferase	Drug inactivation	Aminoglycoside
S49888.1.gene1.p1	CARD	AAC(6')-Ib4	No	Aminoglycoside acetyltransferase	Drug inactivation	Aminoglycoside
AF043381.1.gene2.p01	CARD	AAC(6')-Ib9	No	Aminoglycoside acetyltransferase	Drug inactivation	Aminoglycoside
FJ503047.1.gene1.p01	CARD	AAC(6')-Ib-Hangzhou	No	Aminoglycoside acetyltransferase	Drug inactivation	Aminoglycoside
AB164230.1.gene1.p01	CARD	AAC(6')-Ib-SK	No	Aminoglycoside acetyltransferase	Drug inactivation	Aminoglycoside
EU085533.1.gene1.p01	CARD	AAC(6')-Ib-Suzhou	No	Aminoglycoside acetyltransferase	Drug inactivation	Aminoglycoside
M94066.1.gene1.p01	CARD	AAC(6')-Ic	No	Aminoglycoside acetyltransferase	Drug inactivation	Aminoglycoside
X55353.1.gene1.p01	CARD	AAC(6')-If	No	Aminoglycoside acetyltransferase	Drug inactivation	Aminoglycoside
L09246.1.gene1.p01	CARD	AAC(6')-Ig	No	Aminoglycoside acetyltransferase	Drug inactivation	Aminoglycoside
L29044.1.gene1.p01	CARD	AAC(6')-Ih	No	Aminoglycoside acetyltransferase	Drug inactivation	Aminoglycoside
L06163.1.gene1.p01	CARD	AAC(6')-IIb	No	Aminoglycoside acetyltransferase	Drug inactivation	Aminoglycoside
AF162771.1.gene2.p01	CARD	AAC(6')-IIc	No	Aminoglycoside acetyltransferase	Drug inactivation	Aminoglycoside
HM173356.1.gene3.p01	CARD	AAC(6')-IIc	No	Aminoglycoside acetyltransferase	Drug inactivation	Aminoglycoside
AJ584700.2.gene1.p01	CARD	AAC(6')-Iid	No	Aminoglycoside acetyltransferase	Drug inactivation	Aminoglycoside
AJ584701.2.gene1.p01	CARD	AAC(6')-Iih	No	Aminoglycoside acetyltransferase	Drug inactivation	Aminoglycoside
L29045.1.gene1.p01	CARD	AAC(6')-Ij	No	Aminoglycoside acetyltransferase	Drug inactivation	Aminoglycoside
L29510.1.gene1.p01	CARD	AAC(6')-Ik	No	Aminoglycoside acetyltransferase	Drug inactivation	Aminoglycoside
AF337947.1.gene2.p01	CARD	AAC(6')-Ip	No	Aminoglycoside acetyltransferase	Drug inactivation	Aminoglycoside
Z54241.1.gene2.p01	CARD	AAC(6')-Ip	No	Aminoglycoside acetyltransferase	Drug inactivation	Aminoglycoside
AF047556.1.gene1.p01	CARD	AAC(6')-Iq	No	Aminoglycoside acetyltransferase	Drug inactivation	Aminoglycoside
AF031326.1.gene1.p1	CARD	AAC(6')-Ir	No	Aminoglycoside acetyltransferase	Drug inactivation	Aminoglycoside
AF031327.1.gene1.p1	CARD	AAC(6')-Is	No	Aminoglycoside acetyltransferase	Drug inactivation	Aminoglycoside
AB116646.1.gene1.p01	CARD	AAC(6')-Isa	No	Aminoglycoside acetyltransferase	Drug inactivation	Aminoglycoside
AF031328.1.gene1.p1	CARD	AAC(6')-It	No	Aminoglycoside acetyltransferase	Drug inactivation	Aminoglycoside
AF031329.1.gene1.p1	CARD	AAC(6')-Iu	No	Aminoglycoside acetyltransferase	Drug inactivation	Aminoglycoside
AF031330.1.gene1.p1	CARD	AAC(6')-Iv	No	Aminoglycoside acetyltransferase	Drug inactivation	Aminoglycoside
AF031331.1.gene1.p1	CARD	AAC(6')-Iw	No	Aminoglycoside acetyltransferase	Drug inactivation	Aminoglycoside
AF031332.1.gene1.p1	CARD	AAC(6')-Ix	No	Aminoglycoside acetyltransferase	Drug inactivation	Aminoglycoside
AF144880.1.gene1.p01	CARD	AAC(6')-Iy	No	Aminoglycoside acetyltransferase	Drug inactivation	Aminoglycoside
AF144881.1.gene1.p01	CARD	AAC(6')-Iy	No	Aminoglycoside acetyltransferase	Drug inactivation	Aminoglycoside
AF140221.1.gene1.p1	CARD	AAC(6')-Iz	No	Aminoglycoside acetyltransferase	Drug inactivation	Aminoglycoside
AP003367.1.orf1.gene.p01	CARD	AAC(6')-Ie-APH(2'')-Ia	No	Aminoglycoside acetyltransferase/Aminoglycoside phosphotransferase	Drug inactivation	Aminoglycoside
GU565967.1.gene31.p01	CARD	AAC(6')-Ie-APH(2'')-Ia	No	Aminoglycoside acetyltransferase/Aminoglycoside phosphotransferase	Drug inactivation	Aminoglycoside
M13771.1.gene1.p1	CARD	AAC(6')-Ie-APH(2'')-Ia	No	Aminoglycoside acetyltransferase/Aminoglycoside phosphotransferase	Drug inactivation	Aminoglycoside
NC_002774.1119947.p01	CARD	AAC(6')-Ie-APH(2'')-Ia	No	Aminoglycoside acetyltransferase/Aminoglycoside phosphotransferase	Drug inactivation	Aminoglycoside
NC_005024.2598370.p01	CARD	AAC(6')-Ie-APH(2'')-Ia	No	Aminoglycoside acetyltransferase/Aminoglycoside phosphotransferase	Drug inactivation	Aminoglycoside
NC_005054.2598270.p01	CARD	AAC(6')-Ie-APH(2'')-Ia	No	Aminoglycoside acetyltransferase/Aminoglycoside phosphotransferase	Drug inactivation	Aminoglycoside
NC_009477.5169318.p01	CARD	AAC(6')-Ie-APH(2'')-Ia	No	Aminoglycoside acetyltransferase/Aminoglycoside phosphotransferase	Drug inactivation	Aminoglycoside
NC_009619.5314981.p01	CARD	AAC(6')-Ie-APH(2'')-Ia	No	Aminoglycoside acetyltransferase/Aminoglycoside phosphotransferase	Drug inactivation	Aminoglycoside
NC_010419.6155845.p01	CARD	AAC(6')-Ie-APH(2'')-Ia	No	Aminoglycoside acetyltransferase/Aminoglycoside phosphotransferase	Drug inactivation	Aminoglycoside
NC_012547.7751504.p01	CARD	AAC(6')-Ie-APH(2'')-Ia	No	Aminoglycoside acetyltransferase/Aminoglycoside phosphotransferase	Drug inactivation	Aminoglycoside
AB104852.1.gene4.p01	CARD	aadA	No	Aminoglycoside nucleotidyltransferase	Drug inactivation	Aminoglycoside
AF313471.1.gene3.p01	CARD	aadA	No	Aminoglycoside nucleotidyltransferase	Drug inactivation	Aminoglycoside
FJ196385.1.gene7.p01	CARD	aadA	No	Aminoglycoside nucleotidyltransferase	Drug inactivation	Aminoglycoside
GU060319.1.gene3.p1	CARD	aadA	No	Aminoglycoside nucleotidyltransferase	Drug inactivation	Aminoglycoside
KF534911.1.gene2.p01	CARD	aadA	No	Aminoglycoside nucleotidyltransferase	Drug inactivation	Aminoglycoside
NC_009838.1.5616795.p01	CARD	aadA	No	Aminoglycoside nucleotidyltransferase	Drug inactivation	Aminoglycoside
AF205943.1.gene15.p01	CARD	aadA	No	Aminoglycoside nucleotidyltransferase	Drug inactivation	Aminoglycoside
AF313472.2.gene9.p01	CARD	aadA	No	Aminoglycoside nucleotidyltransferase	Drug inactivation	Aminoglycoside
AJ746361.2.gene14.p01	CARD	aadA	No	Aminoglycoside nucleotidyltransferase	Drug inactivation	Aminoglycoside
AM283489.1.gene4.p01	CARD	aadA	No	Aminoglycoside nucleotidyltransferase	Drug inactivation	Aminoglycoside
AM283490.1.gene5.p01	CARD	aadA	No	Aminoglycoside nucleotidyltransferase	Drug inactivation	Aminoglycoside
AY115475.1.gene3.p01	CARD	aadA	No	Aminoglycoside nucleotidyltransferase	Drug inactivation	Aminoglycoside
AY123251.gene3.p01	CARD	aadA	No	Aminoglycoside nucleotidyltransferase	Drug inactivation	Aminoglycoside
AY339625.2.gene17.p01	CARD	aadA	No	Aminoglycoside nucleotidyltransferase	Drug inactivation	Aminoglycoside
M86913.1.gene3.p01	CARD	aadA	No	Aminoglycoside nucleotidyltransferase	Drug inactivation	Aminoglycoside
NC_010410.6003168.p01	CARD	aadA	No	Aminoglycoside nucleotidyltransferase	Drug inactivation	Aminoglycoside
NC_011586.7045207.p01	CARD	aadA	No	Aminoglycoside nucleotidyltransferase	Drug inactivation	Aminoglycoside
X02340.1.orf0.gene.p01	CARD	aadA	No	Aminoglycoside nucleotidyltransferase	Drug inactivation	Aminoglycoside
FJ381668.1.gene1.p01	CARD	aadA12	No	Aminoglycoside nucleotidyltransferase	Drug inactivation	Aminoglycoside
AJ884726.1.gene1.p01	CARD	aadA14	No	Aminoglycoside nucleotidyltransferase	Drug inactivation	Aminoglycoside
DQ393783.1.gene4.p01	CARD	aadA15	No	Aminoglycoside nucleotidyltransferase	Drug inactivation	Aminoglycoside
FJ460181.2.gene3.p01	CARD	aadA17	No	Aminoglycoside nucleotidyltransferase	Drug inactivation	Aminoglycoside
AM261837.1.gene1.p01	CARD	aadA22	No	Aminoglycoside nucleotidyltransferase	Drug inactivation	Aminoglycoside
AF047479.2.gene10.p01	CARD	aadA3	No	Aminoglycoside nucleotidyltransferase	Drug inactivation	Aminoglycoside
AY138986.1.gene1.p01	CARD	aadA4	No	Aminoglycoside nucleotidyltransferase	Drug inactivation	Aminoglycoside
AM087411.1.gene3.p01	CARD	aadA6	No	Aminoglycoside nucleotidyltransferase	Drug inactivation	Aminoglycoside
AM087405.1.gene3.p01	CARD	aadA6/aadA10	No	Aminoglycoside nucleotidyltransferase	Drug inactivation	Aminoglycoside
AB114632.1.gene2.p01	CARD	aadA7	No	Aminoglycoside nucleotidyltransferase	Drug inactivation	Aminoglycoside
DQ390458.1.gene6.p1	CARD	aadA9	No	Aminoglycoside nucleotidyltransferase	Drug inactivation	Aminoglycoside
M26879.gene.p01	CARD	aadK	No	Aminoglycoside nucleotidyltransferase	Drug inactivation	Aminoglycoside
AL009126.3.gene2929.p01	CARD	aadK	No	Aminoglycoside nucleotidyltransferase	Drug inactivation	Aminoglycoside
AF453998.2.gene4.p01	CARD	ANT(3'')-Ii-AAC(6')-Iid fusion protein	No	Aminoglycoside acetyltransferase/Aminoglycoside nucleotidyltransferase	Drug inactivation	Aminoglycoside
EF540343.1.gene1.p01	CARD	ANT(4')-Ia	No	Aminoglycoside nucleotidyltransferase	Drug inactivation	Aminoglycoside
M98270.1.orf0.gene.p01	CARD	ANT(4')-IIa	No	Aminoglycoside nucleotidyltransferase	Drug inactivation	Aminoglycoside
AY114142.1.gene1.p01	CARD	ANT(4')-IIb	No	Aminoglycoside nucleotidyltransferase	Drug inactivation	Aminoglycoside
KC895984.1.gene2.p01	CARD	spd	No	Aminoglycoside nucleotidyltransferase	Drug inactivation	Aminoglycoside
AY939911.1.gene1.p01	CARD	APH(2'')-Ie	No	Aminoglycoside phosphotransferase	Drug inactivation	Aminoglycoside
CP004067.1.gene46.p01	CARD	APH(2'')-Ig	No	Aminoglycoside phosphotransferase	Drug inactivation	Aminoglycoside
U51479.gene.p01	CARD	APH(2'')-IIIa	No	Aminoglycoside phosphotransferase	Drug inactivation	Aminoglycoside
X53527.1.gene1.p1	CARD	APH(3'')-Ia	No	Aminoglycoside phosphotransferase	Drug inactivation	Aminoglycoside
M20305.1.gene1.p1	CARD	APH(3')-Ib	No	Aminoglycoside phosphotransferase	Drug inactivation	Aminoglycoside
DQ336355.1.gene5.p01	CARD	APH(3'')-Ic	No	Aminoglycoside phosphotransferase	Drug inactivation	Aminoglycoside
X90856.1.gene1.p01	CARD	APH(3')-IIb	No	Aminoglycoside phosphotransferase	Drug inactivation	Aminoglycoside
HQ424460.1.gene1.p01	CARD	APH(3')-IIc	No	Aminoglycoside phosphotransferase	Drug inactivation	Aminoglycoside
X03364.gene.p01	CARD	APH(3')-IVa	No	Aminoglycoside phosphotransferase	Drug inactivation	Aminoglycoside
K00432.1.gene1.p1	CARD	APH(3')-Va	No	Aminoglycoside phosphotransferase	Drug inactivation	Aminoglycoside
M22126.1.gene1.p01	CARD	APH(3')-Vb	No	Aminoglycoside phosphotransferase	Drug inactivation	Aminoglycoside
S81599.1.gene1.p01	CARD	APH(3')-Vc	No	Aminoglycoside phosphotransferase	Drug inactivation	Aminoglycoside
X07753.1.gene1.p1	CARD	APH(3')-VIa	No	Aminoglycoside phosphotransferase	Drug inactivation	Aminoglycoside
M29953.1.gene1.p1	CARD	APH(3')-VIIa	No	Aminoglycoside phosphotransferase	Drug inactivation	Aminoglycoside
V01499.1.gene1.p1	CARD	APH(4)-Ia	No	Aminoglycoside phosphotransferase	Drug inactivation	Aminoglycoside
X74325.1.gene2.p01	CARD	APH(4)-Ib	No	Aminoglycoside phosphotransferase	Drug inactivation	Aminoglycoside
Y00459.1.gene3.p01	CARD	APH(6)-Ia	No	Aminoglycoside phosphotransferase	Drug inactivation	Aminoglycoside
X05648.1.gene2.p1	CARD	APH(6)-Ib	No	Aminoglycoside phosphotransferase	Drug inactivation	Aminoglycoside
X01702.1.gene3.p1	CARD	APH(6)-Ic	No	Aminoglycoside phosphotransferase	Drug inactivation	Aminoglycoside
X03615.1.gene1.p1	CARD	APH(7'')-Ia	No	Aminoglycoside phosphotransferase	Drug inactivation	Aminoglycoside
CR628337.1.gene1595.p01	CARD	APH(9)-Ia	No	Aminoglycoside phosphotransferase	Drug inactivation	Aminoglycoside
U94857.1.orf0.gene.p01	CARD	APH(9)-Ia	No	Aminoglycoside phosphotransferase	Drug inactivation	Aminoglycoside
U70376.2.gene7.p01	CARD	APH(9)-Ib	No	Aminoglycoside phosphotransferase	Drug inactivation	Aminoglycoside
HQ451074.1.gene23.p01	CARD	armA	No	16S rRNA methyltransferase	Target protection	Aminoglycoside
JQ669395.1.gene1.p01	CARD	armA	No	16S rRNA methyltransferase	Target protection	Aminoglycoside
NC_007682.3.4246766.p01	CARD	armA	No	16S rRNA methyltransferase	Target protection	Aminoglycoside
AB261016.1.gene1.p01	CARD	npmA	No	16S rRNA methyltransferase	Target protection	Aminoglycoside
AB083212.gene.p01	CARD	rmtA	No	16S rRNA methyltransferase	Target protection	Aminoglycoside
NC_010558.1.6275958.p01	CARD	rmtB	No	16S rRNA methyltransferase	Target protection	Aminoglycoside
DQ345788.gene.p01	CARD	rmtB	No	16S rRNA methyltransferase	Target protection	Aminoglycoside
GQ131574.1.gene1.p01	CARD	rmtC	No	16S rRNA methyltransferase	Target protection	Aminoglycoside
EU269034.2.gene4.p01	CARD	rmtD	No	16S rRNA methyltransferase	Target protection	Aminoglycoside
JQ808129.1.gene2.p01	CARD	rmtF	No	16S rRNA methyltransferase	Target protection	Aminoglycoside
JX486113.1.gene1.p01	CARD	rmtG	No	16S rRNA methyltransferase	Target protection	Aminoglycoside
L20573.1.gene1.p01	CARD	bcrA	No	ABC transporter	Drug efflux	Bacitracin
L20573.1.gene2.p01	CARD	bcrB	No	ABC transporter	Drug efflux	Bacitracin
L20573.1.gene3.p01	CARD	bcrC	No	Cell wall recycling	Target protection	Bacitracin
U14748.1.gene2.p01	CARD	AER-1	No	Class A beta-lactamase	Drug inactivation	Beta-lactam
U10250.1.gene1.p01	CARD	AER-14	No	Class A beta-lactamase	Drug inactivation	Beta-lactam
DQ089809.1.gene2.p01	CARD	BEL-1	No	Class A beta-lactamase	Drug inactivation	Beta-lactam
FJ666063.1.gene1.p1	CARD	BEL-2	No	Class A beta-lactamase	Drug inactivation	Beta-lactam
GQ202694.1.gene1.p01	CARD	BEL-3	No	Class A beta-lactamase	Drug inactivation	Beta-lactam
AE017334.2.gene2483.p01	CARD	BLA1	No	Class A beta-lactamase	Drug inactivation	Beta-lactam
AF367983.gene.p01	CARD	BLA1	No	Class A beta-lactamase	Drug inactivation	Beta-lactam
AY453161.1.gene1.p01	CARD	BLA1	No	Class A beta-lactamase	Drug inactivation	Beta-lactam
AF313471.1.gene2.p01	CARD	CARB-1	No	Class A beta-lactamase	Drug inactivation	Beta-lactam
EU850412.1.gene3.p01	CARD	CARB-10	No	Class A beta-lactamase	Drug inactivation	Beta-lactam
D13210.1.gene1.p01	CARD	CARB-12	No	Class A beta-lactamase	Drug inactivation	Beta-lactam
JQ364968.1.gene6.p01	CARD	CARB-14	No	Class A beta-lactamase	Drug inactivation	Beta-lactam
HF953351.1.gene4.p01	CARD	CARB-16	No	Class A beta-lactamase	Drug inactivation	Beta-lactam
AF071555.1.gene8.p01	CARD	CARB-2	No	Class A beta-lactamase	Drug inactivation	Beta-lactam
AF261825.2.gene41.p01	CARD	CARB-2	No	Class A beta-lactamase	Drug inactivation	Beta-lactam
AF313472.2.gene6.p01	CARD	CARB-2	No	Class A beta-lactamase	Drug inactivation	Beta-lactam
AY339985.2.gene1.p2	CARD	CARB-2	No	Class A beta-lactamase	Drug inactivation	Beta-lactam
DQ157752.1.gene2.p01	CARD	CARB-2	No	Class A beta-lactamase	Drug inactivation	Beta-lactam
DQ831141.1.gene2.p01	CARD	CARB-2	No	Class A beta-lactamase	Drug inactivation	Beta-lactam
FN397623.1.gene5.p01	CARD	CARB-2	No	Class A beta-lactamase	Drug inactivation	Beta-lactam
GQ434004.1.gene2.p01	CARD	CARB-2	No	Class A beta-lactamase	Drug inactivation	Beta-lactam
M69058.1.gene2.p01	CARD	CARB-2	No	Class A beta-lactamase	Drug inactivation	Beta-lactam
S46063.1.gene1.p2	CARD	CARB-3	No	Class A beta-lactamase	Drug inactivation	Beta-lactam
U14749.1.gene3.p01	CARD	CARB-4	No	Class A beta-lactamase	Drug inactivation	Beta-lactam
AF135373.1.gene1.p01	CARD	CARB-5	No	Class A beta-lactamase	Drug inactivation	Beta-lactam
AF030945.1.gene1.p01	CARD	CARB-6	No	Class A beta-lactamase	Drug inactivation	Beta-lactam
AF409092.1.gene1.p01	CARD	CARB-7	No	Class A beta-lactamase	Drug inactivation	Beta-lactam
AY178993.1.gene1.p01	CARD	CARB-8	No	Class A beta-lactamase	Drug inactivation	Beta-lactam
AY248038.1.gene4.p01	CARD	CARB-9	No	Class A beta-lactamase	Drug inactivation	Beta-lactam
AF472622.2.gene1.p01	CARD	CfxA3	No	Class A beta-lactamase	Drug inactivation	Beta-lactam
AY769933.1.gene1.p01	CARD	CfxA4	No	Class A beta-lactamase	Drug inactivation	Beta-lactam
X92506.gene.p01	CARD	CTX-M-1	No	Class A beta-lactamase	Drug inactivation	Beta-lactam
AF255298.1.gene1.p1	CARD	CTX-M-10	No	Class A beta-lactamase	Drug inactivation	Beta-lactam
AY598759.gene.p01	CARD	CTX-M-10	No	Class A beta-lactamase	Drug inactivation	Beta-lactam
FR682582.1.gene1.p01	CARD	CTX-M-100	No	Class A beta-lactamase	Drug inactivation	Beta-lactam
HQ398215.1.gene1.p01	CARD	CTX-M-102	No	Class A beta-lactamase	Drug inactivation	Beta-lactam
HG423149.1.gene1.p01	CARD	CTX-M-103	No	Class A beta-lactamase	Drug inactivation	Beta-lactam
HQ833652.1.gene1.p01	CARD	CTX-M-104	No	Class A beta-lactamase	Drug inactivation	Beta-lactam
HQ833651.1.gene1.p01	CARD	CTX-M-105	No	Class A beta-lactamase	Drug inactivation	Beta-lactam
HQ913565.1.gene1.p01	CARD	CTX-M-106	No	Class A beta-lactamase	Drug inactivation	Beta-lactam
JF274244.1.gene1.p01	CARD	CTX-M-107ARO:3001968 CTX-M-108 ARO:3001969 CTX-M-109	No	Class A beta-lactamase	Drug inactivation	Beta-lactam
JF274245.1.gene1.p01	CARD	CTX-M-107ARO:3001968 CTX-M-108 ARO:3001969 CTX-M-109	No	Class A beta-lactamase	Drug inactivation	Beta-lactam
JF274248.1.gene1.p01	CARD	CTX-M-107ARO:3001968 CTX-M-108 ARO:3001969 CTX-M-109	No	Class A beta-lactamase	Drug inactivation	Beta-lactam
JF274242.1.gene1.p01	CARD	CTX-M-110	No	Class A beta-lactamase	Drug inactivation	Beta-lactam
JF274243.1.gene1.p01	CARD	CTX-M-111	No	Class A beta-lactamase	Drug inactivation	Beta-lactam
JF274246.1.gene1.p01	CARD	CTX-M-112	No	Class A beta-lactamase	Drug inactivation	Beta-lactam
JF274247.1.gene1.p01	CARD	CTX-M-113	No	Class A beta-lactamase	Drug inactivation	Beta-lactam
GQ351346.1.gene1.p01	CARD	CTX-M-114	No	Class A beta-lactamase	Drug inactivation	Beta-lactam
JF966749.1.gene1.p01	CARD	CTX-M-116	No	Class A beta-lactamase	Drug inactivation	Beta-lactam
JN790862.1.gene1.p01	CARD	CTX-M-121	No	Class A beta-lactamase	Drug inactivation	Beta-lactam
JN790863.1.gene1.p01	CARD	CTX-M-122	No	Class A beta-lactamase	Drug inactivation	Beta-lactam
JN790864.1.gene1.p01	CARD	CTX-M-123	No	Class A beta-lactamase	Drug inactivation	Beta-lactam
JQ429324.1.gene1.p01	CARD	CTX-M-124	No	Class A beta-lactamase	Drug inactivation	Beta-lactam
JQ724542.1.gene1.p1	CARD	CTX-M-125	No	Class A beta-lactamase	Drug inactivation	Beta-lactam
AB703103.1.gene1.p01	CARD	CTX-M-126	No	Class A beta-lactamase	Drug inactivation	Beta-lactam
JX017364.1.gene1.p01	CARD	CTX-M-129	No	Class A beta-lactamase	Drug inactivation	Beta-lactam
AF252623.2.gene1.p01	CARD	CTX-M-13	No	Class A beta-lactamase	Drug inactivation	Beta-lactam
JX017365.1.gene1.p01	CARD	CTX-M-130	No	Class A beta-lactamase	Drug inactivation	Beta-lactam
JN969893.2.gene1.p2	CARD	CTX-M-131	No	Class A beta-lactamase	Drug inactivation	Beta-lactam
JX313020.1.gene1.p1	CARD	CTX-M-132	No	Class A beta-lactamase	Drug inactivation	Beta-lactam
JX896165.1.gene1.p01	CARD	CTX-M-134	No	Class A beta-lactamase	Drug inactivation	Beta-lactam
KC351754.1.gene1.p01	CARD	CTX-M-136	No	Class A beta-lactamase	Drug inactivation	Beta-lactam
AB900900.1.gene1.p01	CARD	CTX-M-137	No	Class A beta-lactamase	Drug inactivation	Beta-lactam
KC107824.1.gene1.p1	CARD	CTX-M-139	No	Class A beta-lactamase	Drug inactivation	Beta-lactam
AF252622.2.gene2.p01	CARD	CTX-M-14	No	Class A beta-lactamase	Drug inactivation	Beta-lactam
AF325133.1.gene1.p1	CARD	CTX-M-14	No	Class A beta-lactamase	Drug inactivation	Beta-lactam
KC964871.1.gene1.p1	CARD	CTX-M-141	No	Class A beta-lactamase	Drug inactivation	Beta-lactam
KF240809.1.gene1.p01	CARD	CTX-M-142	No	Class A beta-lactamase	Drug inactivation	Beta-lactam
KJ020573.1.gene1.p01	CARD	CTX-M-144	No	Class A beta-lactamase	Drug inactivation	Beta-lactam
KF513180.1.gene1.p1	CARD	CTX-M-147	No	Class A beta-lactamase	Drug inactivation	Beta-lactam
KJ020574.1.gene1.p01	CARD	CTX-M-148	No	Class A beta-lactamase	Drug inactivation	Beta-lactam
AY995206.gene.p01	CARD	CTX-M-15	No	Class A beta-lactamase	Drug inactivation	Beta-lactam
AY044436.1.gene2.p01	CARD	CTX-M-15	No	Class A beta-lactamase	Drug inactivation	Beta-lactam
KJ461948.1.gene1.p1	CARD	CTX-M-152	No	Class A beta-lactamase	Drug inactivation	Beta-lactam
AY029068.1.gene1.p1	CARD	CTX-M-16	No	Class A beta-lactamase	Drug inactivation	Beta-lactam
AY033516.1.gene2.p01	CARD	CTX-M-17	No	Class A beta-lactamase	Drug inactivation	Beta-lactam
AF325134.1.gene1.p1	CARD	CTX-M-19	No	Class A beta-lactamase	Drug inactivation	Beta-lactam
AF458080.1.gene7.p01	CARD	CTX-M-19	No	Class A beta-lactamase	Drug inactivation	Beta-lactam
DQ125241.gene.p01	CARD	CTX-M-2	No	Class A beta-lactamase	Drug inactivation	Beta-lactam
X92507.1.gene1.p01	CARD	CTX-M-2	No	Class A beta-lactamase	Drug inactivation	Beta-lactam
AJ416344.1.gene1.p01	CARD	CTX-M-20	No	Class A beta-lactamase	Drug inactivation	Beta-lactam
AJ416346.1.gene2.p01	CARD	CTX-M-21	No	Class A beta-lactamase	Drug inactivation	Beta-lactam
AY080894.1.gene1.p01	CARD	CTX-M-22	No	Class A beta-lactamase	Drug inactivation	Beta-lactam
AF488377.1.gene1.p1	CARD	CTX-M-23	No	Class A beta-lactamase	Drug inactivation	Beta-lactam
AY143430.1.gene1.p01	CARD	CTX-M-24	No	Class A beta-lactamase	Drug inactivation	Beta-lactam
AF518567.2.gene4.p01	CARD	CTX-M-25	No	Class A beta-lactamase	Drug inactivation	Beta-lactam
AY157676.1.gene1.p01	CARD	CTX-M-26	No	Class A beta-lactamase	Drug inactivation	Beta-lactam
AY156923.1.gene1.p01	CARD	CTX-M-27	No	Class A beta-lactamase	Drug inactivation	Beta-lactam
AJ549244.1.gene1.p01	CARD	CTX-M-28	No	Class A beta-lactamase	Drug inactivation	Beta-lactam
AY267213.1.gene1.p01	CARD	CTX-M-29	No	Class A beta-lactamase	Drug inactivation	Beta-lactam
Y10278.1.gene1.p01	CARD	CTX-M-3	No	Class A beta-lactamase	Drug inactivation	Beta-lactam
AY292654.1.gene1.p1	CARD	CTX-M-30	No	Class A beta-lactamase	Drug inactivation	Beta-lactam
AJ567481.1.gene1.p01	CARD	CTX-M-31	No	Class A beta-lactamase	Drug inactivation	Beta-lactam
AJ557142.gene.p01	CARD	CTX-M-32	No	Class A beta-lactamase	Drug inactivation	Beta-lactam
AY238472.1.gene1.p01	CARD	CTX-M-33	No	Class A beta-lactamase	Drug inactivation	Beta-lactam
AY515297.1.gene1.p1	CARD	CTX-M-34	No	Class A beta-lactamase	Drug inactivation	Beta-lactam
AB176534.1.gene1.p01	CARD	CTX-M-35	No	Class A beta-lactamase	Drug inactivation	Beta-lactam
AB177384.1.gene1.p01	CARD	CTX-M-36	No	Class A beta-lactamase	Drug inactivation	Beta-lactam
AY649755.1.gene1.p01	CARD	CTX-M-37	No	Class A beta-lactamase	Drug inactivation	Beta-lactam
AY822595.1.gene1.p01	CARD	CTX-M-38	No	Class A beta-lactamase	Drug inactivation	Beta-lactam
AY954516.1.gene1.p1	CARD	CTX-M-39	No	Class A beta-lactamase	Drug inactivation	Beta-lactam
Y14156.1.gene1.p01	CARD	CTX-M-4	No	Class A beta-lactamase	Drug inactivation	Beta-lactam
AY750914.gene.p01	CARD	CTX-M-40	No	Class A beta-lactamase	Drug inactivation	Beta-lactam
DQ023162.1.gene1.p1	CARD	CTX-M-41	No	Class A beta-lactamase	Drug inactivation	Beta-lactam
DQ061159.1.gene1.p01	CARD	CTX-M-42	No	Class A beta-lactamase	Drug inactivation	Beta-lactam
DQ102702.1.gene1.p1	CARD	CTX-M-43	No	Class A beta-lactamase	Drug inactivation	Beta-lactam
D37830.1.gene1.p01	CARD	CTX-M-44	No	Class A beta-lactamase	Drug inactivation	Beta-lactam
D89862.1.gene1.p01	CARD	CTX-M-45	No	Class A beta-lactamase	Drug inactivation	Beta-lactam
AY847147.1.gene1.p01	CARD	CTX-M-46	No	Class A beta-lactamase	Drug inactivation	Beta-lactam
AY847143.1.gene1.p01	CARD	CTX-M-47	No	Class A beta-lactamase	Drug inactivation	Beta-lactam
AY847144.1.gene1.p01	CARD	CTX-M-48	No	Class A beta-lactamase	Drug inactivation	Beta-lactam
AY847145.1.gene1.p01	CARD	CTX-M-49	No	Class A beta-lactamase	Drug inactivation	Beta-lactam
U95364.1.gene1.p01	CARD	CTX-M-5	No	Class A beta-lactamase	Drug inactivation	Beta-lactam
AY847146.1.gene1.p01	CARD	CTX-M-50	No	Class A beta-lactamase	Drug inactivation	Beta-lactam
DQ211987.1.gene1.p01	CARD	CTX-M-51	No	Class A beta-lactamase	Drug inactivation	Beta-lactam
DQ223685.1.gene1.p01	CARD	CTX-M-52	No	Class A beta-lactamase	Drug inactivation	Beta-lactam
DQ268764.2.gene6.p01	CARD	CTX-M-53	No	Class A beta-lactamase	Drug inactivation	Beta-lactam
DQ303459.3.gene3.p01	CARD	CTX-M-54	No	Class A beta-lactamase	Drug inactivation	Beta-lactam
DQ810789.1.gene1.p01	CARD	CTX-M-55	No	Class A beta-lactamase	Drug inactivation	Beta-lactam
DQ885477.1.gene1.p01	CARD	CTX-M-55	No	Class A beta-lactamase	Drug inactivation	Beta-lactam
EF374097.1.gene1.p01	CARD	CTX-M-56	No	Class A beta-lactamase	Drug inactivation	Beta-lactam
EF210159.1.gene1.p01	CARD	CTX-M-58	No	Class A beta-lactamase	Drug inactivation	Beta-lactam
DQ408762.1.gene1.p1	CARD	CTX-M-59	No	Class A beta-lactamase	Drug inactivation	Beta-lactam
AJ005044.1.gene1.p01	CARD	CTX-M-6	No	Class A beta-lactamase	Drug inactivation	Beta-lactam
AM411407.1.gene1.p01	CARD	CTX-M-60	No	Class A beta-lactamase	Drug inactivation	Beta-lactam
EF219142.1.gene1.p01	CARD	CTX-M-61	No	Class A beta-lactamase	Drug inactivation	Beta-lactam
EF219134.3.gene3.p01	CARD	CTX-M-62	No	Class A beta-lactamase	Drug inactivation	Beta-lactam
AB205197.1.gene1.p01	CARD	CTX-M-63	No	Class A beta-lactamase	Drug inactivation	Beta-lactam
AB284167.2.gene1.p01	CARD	CTX-M-64	No	Class A beta-lactamase	Drug inactivation	Beta-lactam
EF418608.1.gene1.p01	CARD	CTX-M-65	No	Class A beta-lactamase	Drug inactivation	Beta-lactam
EF576988.1.gene1.p01	CARD	CTX-M-66	No	Class A beta-lactamase	Drug inactivation	Beta-lactam
EF581888.1.gene1.p01	CARD	CTX-M-67	No	Class A beta-lactamase	Drug inactivation	Beta-lactam
EU177100.1.gene1.p01	CARD	CTX-M-68	No	Class A beta-lactamase	Drug inactivation	Beta-lactam
EU402393.1.gene1.p1	CARD	CTX-M-69	No	Class A beta-lactamase	Drug inactivation	Beta-lactam
AJ005045.gene.p01	CARD	CTX-M-7	No	Class A beta-lactamase	Drug inactivation	Beta-lactam
FJ815436.1.gene1.p01	CARD	CTX-M-71	No	Class A beta-lactamase	Drug inactivation	Beta-lactam
GQ149243.1.gene1.p01	CARD	CTX-M-74	No	Class A beta-lactamase	Drug inactivation	Beta-lactam
GQ149244.1.gene1.p01	CARD	CTX-M-75	No	Class A beta-lactamase	Drug inactivation	Beta-lactam
AM982520.1.gene5.p01	CARD	CTX-M-76	No	Class A beta-lactamase	Drug inactivation	Beta-lactam
AM982521.1.gene2.p01	CARD	CTX-M-77	No	Class A beta-lactamase	Drug inactivation	Beta-lactam
AM982522.2.gene1.p01	CARD	CTX-M-78	No	Class A beta-lactamase	Drug inactivation	Beta-lactam
EF426798.1.gene1.p1	CARD	CTX-M-79	No	Class A beta-lactamase	Drug inactivation	Beta-lactam
AF189721.1.gene1.p01	CARD	CTX-M-8	No	Class A beta-lactamase	Drug inactivation	Beta-lactam
EU202673.2.gene1.p2	CARD	CTX-M-80	No	Class A beta-lactamase	Drug inactivation	Beta-lactam
EU136031.3.gene1.p3	CARD	CTX-M-81	No	Class A beta-lactamase	Drug inactivation	Beta-lactam
DQ256091.1.gene1.p1	CARD	CTX-M-82	No	Class A beta-lactamase	Drug inactivation	Beta-lactam
FJ214366.1.gene1.p1	CARD	CTX-M-83	No	Class A beta-lactamase	Drug inactivation	Beta-lactam
FJ214367.1.gene1.p1	CARD	CTX-M-84	No	Class A beta-lactamase	Drug inactivation	Beta-lactam
FJ214368.1.gene1.p1	CARD	CTX-M-85	No	Class A beta-lactamase	Drug inactivation	Beta-lactam
FJ214369.1.gene1.p1	CARD	CTX-M-86	No	Class A beta-lactamase	Drug inactivation	Beta-lactam
EU545409.1.gene1.p1	CARD	CTX-M-87	No	Class A beta-lactamase	Drug inactivation	Beta-lactam
FJ873739.1.gene1.p01	CARD	CTX-M-88	No	Class A beta-lactamase	Drug inactivation	Beta-lactam
FJ971899.1.gene1.p1	CARD	CTX-M-89	No	Class A beta-lactamase	Drug inactivation	Beta-lactam
FJ907381.1.gene1.p01	CARD	CTX-M-90	No	Class A beta-lactamase	Drug inactivation	Beta-lactam
GQ870432.1.gene1.p1	CARD	CTX-M-91	No	Class A beta-lactamase	Drug inactivation	Beta-lactam
GU127598.1.gene1.p1	CARD	CTX-M-92	No	Class A beta-lactamase	Drug inactivation	Beta-lactam
HQ166709.1.gene1.p01	CARD	CTX-M-93	No	Class A beta-lactamase	Drug inactivation	Beta-lactam
HM167760.1.gene1.p01	CARD	CTX-M-94	No	Class A beta-lactamase	Drug inactivation	Beta-lactam
FN813245.1.gene2.p01	CARD	CTX-M-95	No	Class A beta-lactamase	Drug inactivation	Beta-lactam
AJ704396.1.gene1.p01	CARD	CTX-M-96	No	Class A beta-lactamase	Drug inactivation	Beta-lactam
HM755448.1.gene1.p01	CARD	CTX-M-98	No	Class A beta-lactamase	Drug inactivation	Beta-lactam
HM803271.1.gene1.p01	CARD	CTX-M-99	No	Class A beta-lactamase	Drug inactivation	Beta-lactam
FJ854362.1.gene2.p01	CARD	GES-11	No	Class A beta-lactamase	Drug inactivation	Beta-lactam
FN554543.1.gene1.p01	CARD	GES-12	No	Class A beta-lactamase	Drug inactivation	Beta-lactam
GU169702.1.gene2.p01	CARD	GES-13	No	Class A beta-lactamase	Drug inactivation	Beta-lactam
GU207844.1.gene1.p01	CARD	GES-14	No	Class A beta-lactamase	Drug inactivation	Beta-lactam
GU208678.1.gene1.p01	CARD	GES-15	No	Class A beta-lactamase	Drug inactivation	Beta-lactam
HM173356.1.gene1.p01	CARD	GES-16	No	Class A beta-lactamase	Drug inactivation	Beta-lactam
HQ874631.1.gene1.p1	CARD	GES-17	No	Class A beta-lactamase	Drug inactivation	Beta-lactam
JQ028729.1.gene1.p01	CARD	GES-18	No	Class A beta-lactamase	Drug inactivation	Beta-lactam
JN596280.1.gene3.p01	CARD	GES-19	No	Class A beta-lactamase	Drug inactivation	Beta-lactam
AF326355.1.gene1.p01	CARD	GES-2	No	Class A beta-lactamase	Drug inactivation	Beta-lactam
JN596280.1.gene4.p01	CARD	GES-20	No	Class A beta-lactamase	Drug inactivation	Beta-lactam
JX023441.1.gene2.p01	CARD	GES-22	No	Class A beta-lactamase	Drug inactivation	Beta-lactam
KF179354.1.gene1.p1	CARD	GES-23	No	Class A beta-lactamase	Drug inactivation	Beta-lactam
AB113580.1.gene2.p01	CARD	GES-3	No	Class A beta-lactamase	Drug inactivation	Beta-lactam
AB116260.1.gene2.p01	CARD	GES-4	No	Class A beta-lactamase	Drug inactivation	Beta-lactam
AY494717.1.gene1.p01	CARD	GES-5	No	Class A beta-lactamase	Drug inactivation	Beta-lactam
GQ337064.1.gene4.p01	CARD	GES-5	No	Class A beta-lactamase	Drug inactivation	Beta-lactam
AY494718.1.gene1.p01	CARD	GES-6	No	Class A beta-lactamase	Drug inactivation	Beta-lactam
AF208529.2.gene1.p2	CARD	GES-7	No	Class A beta-lactamase	Drug inactivation	Beta-lactam
AY260546.3.gene7.p01	CARD	GES-7	No	Class A beta-lactamase	Drug inactivation	Beta-lactam
AY920928.1.gene5.p01	CARD	GES-9	No	Class A beta-lactamase	Drug inactivation	Beta-lactam
U50278.1.gene2.p01	CARD	IMI-1	No	Class A beta-lactamase	Drug inactivation	Beta-lactam
DQ173429.1.gene1.p01	CARD	IMI-2	No	Class A beta-lactamase	Drug inactivation	Beta-lactam
GU015024.1.gene1.p01	CARD	IMI-3	No	Class A beta-lactamase	Drug inactivation	Beta-lactam
KF958750.1.gene1.p01	CARD	IMI-4	No	Class A beta-lactamase	Drug inactivation	Beta-lactam
GQ140348.1.gene1.p01	CARD	KPC-10	No	Class A beta-lactamase	Drug inactivation	Beta-lactam
HQ641421.1.gene1.p01	CARD	KPC-12	No	Class A beta-lactamase	Drug inactivation	Beta-lactam
JX524191.1.gene2.p01	CARD	KPC-14	No	Class A beta-lactamase	Drug inactivation	Beta-lactam
KC465199.1.gene1.p01	CARD	KPC-16	No	Class A beta-lactamase	Drug inactivation	Beta-lactam
KC465200.1.gene1.p01	CARD	KPC-17	No	Class A beta-lactamase	Drug inactivation	Beta-lactam
KJ775801.1.gene1.p01	CARD	KPC-19	No	Class A beta-lactamase	Drug inactivation	Beta-lactam
AY034847.1.gene1.p01	CARD	KPC-2	No	Class A beta-lactamase	Drug inactivation	Beta-lactam
AF395881.gene.p01	CARD	KPC-3	No	Class A beta-lactamase	Drug inactivation	Beta-lactam
AY700571.1.gene1.p01	CARD	KPC-4	No	Class A beta-lactamase	Drug inactivation	Beta-lactam
EU400222.2.gene3.p01	CARD	KPC-5	No	Class A beta-lactamase	Drug inactivation	Beta-lactam
EU555534.1.gene1.p01	CARD	KPC-6	No	Class A beta-lactamase	Drug inactivation	Beta-lactam
EU729727.1.gene1.p1	CARD	KPC-7	No	Class A beta-lactamase	Drug inactivation	Beta-lactam
X04515.1.gene1.p1	CARD	LEN-1	No	Class A beta-lactamase	Drug inactivation	Beta-lactam
AJ635419.1.gene1.p01	CARD	LEN-10	No	Class A beta-lactamase	Drug inactivation	Beta-lactam
AJ635417.1.gene1.p01	CARD	LEN-11	No	Class A beta-lactamase	Drug inactivation	Beta-lactam
AJ635406.1.gene1.p01	CARD	LEN-12	No	Class A beta-lactamase	Drug inactivation	Beta-lactam
AY265889.1.gene1.p01	CARD	LEN-14	No	Class A beta-lactamase	Drug inactivation	Beta-lactam
AF452105.1.gene1.p1	CARD	LEN-15	No	Class A beta-lactamase	Drug inactivation	Beta-lactam
AY743416.1.gene1.p01	CARD	LEN-16	No	Class A beta-lactamase	Drug inactivation	Beta-lactam
AM850908.2.gene1.p01	CARD	LEN-18	No	Class A beta-lactamase	Drug inactivation	Beta-lactam
AM850909.2.gene1.p01	CARD	LEN-19	No	Class A beta-lactamase	Drug inactivation	Beta-lactam
AY037780.1.gene1.p01	CARD	LEN-2	No	Class A beta-lactamase	Drug inactivation	Beta-lactam
AM850910.2.gene1.p01	CARD	LEN-20	No	Class A beta-lactamase	Drug inactivation	Beta-lactam
AM850911.2.gene1.p01	CARD	LEN-21	No	Class A beta-lactamase	Drug inactivation	Beta-lactam
AM850912.2.gene1.p01	CARD	LEN-22	No	Class A beta-lactamase	Drug inactivation	Beta-lactam
AM850913.2.gene1.p01	CARD	LEN-23	No	Class A beta-lactamase	Drug inactivation	Beta-lactam
AM850914.2.gene1.p01	CARD	LEN-24	No	Class A beta-lactamase	Drug inactivation	Beta-lactam
AY130286.1.gene1.p1	CARD	LEN-3	No	Class A beta-lactamase	Drug inactivation	Beta-lactam
AY130287.1.gene1.p1	CARD	LEN-4	No	Class A beta-lactamase	Drug inactivation	Beta-lactam
AY633109.1.gene1.p01	CARD	LEN-5	No	Class A beta-lactamase	Drug inactivation	Beta-lactam
AY265890.1.gene1.p01	CARD	LEN-6	No	Class A beta-lactamase	Drug inactivation	Beta-lactam
AJ635425.1.gene1.p01	CARD	LEN-7	No	Class A beta-lactamase	Drug inactivation	Beta-lactam
AJ635424.1.gene1.p01	CARD	LEN-8	No	Class A beta-lactamase	Drug inactivation	Beta-lactam
AJ635405.1.gene1.p01	CARD	LEN-9	No	Class A beta-lactamase	Drug inactivation	Beta-lactam
AJ635423.1.gene1.p01	CARD	LEN-9	No	Class A beta-lactamase	Drug inactivation	Beta-lactam
AJ635401.2.gene1.p01	CARD	OKP-A-1	No	Class A beta-lactamase	Drug inactivation	Beta-lactam
AM051149.1.gene1.p01	CARD	OKP-A-10	No	Class A beta-lactamase	Drug inactivation	Beta-lactam
AM850915.2.gene1.p01	CARD	OKP-A-11	No	Class A beta-lactamase	Drug inactivation	Beta-lactam
AM850916.2.gene1.p01	CARD	OKP-A-12	No	Class A beta-lactamase	Drug inactivation	Beta-lactam
FJ534513.1.gene1.p01	CARD	OKP-A-13	No	Class A beta-lactamase	Drug inactivation	Beta-lactam
FJ534512.1.gene1.p01	CARD	OKP-A-14	No	Class A beta-lactamase	Drug inactivation	Beta-lactam
FJ755841.1.gene1.p01	CARD	OKP-A-15	No	Class A beta-lactamase	Drug inactivation	Beta-lactam
FJ755840.1.gene1.p01	CARD	OKP-A-16	No	Class A beta-lactamase	Drug inactivation	Beta-lactam
AJ635404.2.gene1.p01	CARD	OKP-A-2	No	Class A beta-lactamase	Drug inactivation	Beta-lactam
AM051140.1.gene1.p01	CARD	OKP-A-3	No	Class A beta-lactamase	Drug inactivation	Beta-lactam
AM051141.1.gene1.p01	CARD	OKP-A-3	No	Class A beta-lactamase	Drug inactivation	Beta-lactam
AM051142.1.gene1.p01	CARD	OKP-A-4	No	Class A beta-lactamase	Drug inactivation	Beta-lactam
AM051143.1.gene1.p01	CARD	OKP-A-5	No	Class A beta-lactamase	Drug inactivation	Beta-lactam
AM051144.1.gene1.p01	CARD	OKP-A-6	No	Class A beta-lactamase	Drug inactivation	Beta-lactam
AM051145.1.gene1.p01	CARD	OKP-A-7	No	Class A beta-lactamase	Drug inactivation	Beta-lactam
AM051146.1.gene1.p01	CARD	OKP-A-7	No	Class A beta-lactamase	Drug inactivation	Beta-lactam
AM051147.1.gene1.p01	CARD	OKP-A-8	No	Class A beta-lactamase	Drug inactivation	Beta-lactam
AM051148.1.gene1.p01	CARD	OKP-A-9	No	Class A beta-lactamase	Drug inactivation	Beta-lactam
AJ635402.2.gene1.p01	CARD	OKP-B-1	No	Class A beta-lactamase	Drug inactivation	Beta-lactam
AM051160.1.gene1.p01	CARD	OKP-B-10	No	Class A beta-lactamase	Drug inactivation	Beta-lactam
AM051161.1.gene1.p01	CARD	OKP-B-11	No	Class A beta-lactamase	Drug inactivation	Beta-lactam
AJ635420.1.gene1.p01	CARD	OKP-B-12	No	Class A beta-lactamase	Drug inactivation	Beta-lactam
AY825330.1.gene1.p01	CARD	OKP-B-13	No	Class A beta-lactamase	Drug inactivation	Beta-lactam
AM850919.2.gene1.p01	CARD	OKP-B-17	No	Class A beta-lactamase	Drug inactivation	Beta-lactam
AM850920.1.gene1.p01	CARD	OKP-B-18	No	Class A beta-lactamase	Drug inactivation	Beta-lactam
AM850921.2.gene1.p01	CARD	OKP-B-19	No	Class A beta-lactamase	Drug inactivation	Beta-lactam
AM051151.1.gene1.p01	CARD	OKP-B-2	No	Class A beta-lactamase	Drug inactivation	Beta-lactam
AM850922.2.gene1.p01	CARD	OKP-B-20	No	Class A beta-lactamase	Drug inactivation	Beta-lactam
AM051152.1.gene1.p01	CARD	OKP-B-3	No	Class A beta-lactamase	Drug inactivation	Beta-lactam
AM051153.1.gene1.p01	CARD	OKP-B-4	No	Class A beta-lactamase	Drug inactivation	Beta-lactam
AM051154.1.gene1.p01	CARD	OKP-B-4	No	Class A beta-lactamase	Drug inactivation	Beta-lactam
AM051155.1.gene1.p01	CARD	OKP-B-4	No	Class A beta-lactamase	Drug inactivation	Beta-lactam
AM850918.2.gene1.p01	CARD	OKP-B-5	No	Class A beta-lactamase	Drug inactivation	Beta-lactam
AY512506.1.gene1.p1	CARD	OKP-B-5	No	Class A beta-lactamase	Drug inactivation	Beta-lactam
AM850917.2.gene1.p01	CARD	OKP-B-6	No	Class A beta-lactamase	Drug inactivation	Beta-lactam
AY850171.1.gene1.p1	CARD	OKP-B-6	No	Class A beta-lactamase	Drug inactivation	Beta-lactam
AM051156.1.gene1.p01	CARD	OKP-B-7	No	Class A beta-lactamase	Drug inactivation	Beta-lactam
AM051157.1.gene1.p01	CARD	OKP-B-8	No	Class A beta-lactamase	Drug inactivation	Beta-lactam
AM051158.1.gene1.p01	CARD	OKP-B-8	No	Class A beta-lactamase	Drug inactivation	Beta-lactam
AM051159.1.gene1.p01	CARD	OKP-B-9	No	Class A beta-lactamase	Drug inactivation	Beta-lactam
M27459.1.gene1.p01	CARD	OXY-1-1	No	Class A beta-lactamase	Drug inactivation	Beta-lactam
Z30177.1.gene1.p1	CARD	OXY-1-1	No	Class A beta-lactamase	Drug inactivation	Beta-lactam
AJ871864.1.gene1.p01	CARD	OXY-1-2	No	Class A beta-lactamase	Drug inactivation	Beta-lactam
AJ871865.1.gene1.p01	CARD	OXY-1-2	No	Class A beta-lactamase	Drug inactivation	Beta-lactam
AY077486.1.gene1.p01	CARD	OXY-1-2	No	Class A beta-lactamase	Drug inactivation	Beta-lactam
AY077482.1.gene1.p01	CARD	OXY-1-3	No	Class A beta-lactamase	Drug inactivation	Beta-lactam
AY077483.1.gene1.p01	CARD	OXY-1-4	No	Class A beta-lactamase	Drug inactivation	Beta-lactam
Y17715.1.gene1.p01	CARD	OXY-1-6	No	Class A beta-lactamase	Drug inactivation	Beta-lactam
AJ871866.1.gene1.p01	CARD	OXY-2-1	No	Class A beta-lactamase	Drug inactivation	Beta-lactam
FJ785626.1.gene1.p01	CARD	OXY-2-10	No	Class A beta-lactamase	Drug inactivation	Beta-lactam
AF473577.gene.p01	CARD	OXY-2-2	No	Class A beta-lactamase	Drug inactivation	Beta-lactam
AJ871867.1.gene1.p01	CARD	OXY-2-2	No	Class A beta-lactamase	Drug inactivation	Beta-lactam
AY077488.2.gene1.p01	CARD	OXY-2-3	No	Class A beta-lactamase	Drug inactivation	Beta-lactam
AY077487.2.gene1.p01	CARD	OXY-2-4ARO:3002400 OXY-2-5	No	Class A beta-lactamase	Drug inactivation	Beta-lactam
Y17714.1.gene1.p01	CARD	OXY-2-4ARO:3002400 OXY-2-5	No	Class A beta-lactamase	Drug inactivation	Beta-lactam
AY077485.2.gene1.p01	CARD	OXY-2-6	No	Class A beta-lactamase	Drug inactivation	Beta-lactam
Z49084.1.gene1.p01	CARD	OXY-2-7	No	Class A beta-lactamase	Drug inactivation	Beta-lactam
AY055205.1.gene1.p1	CARD	OXY-2-8	No	Class A beta-lactamase	Drug inactivation	Beta-lactam
FJ785625.1.gene1.p01	CARD	OXY-2-9	No	Class A beta-lactamase	Drug inactivation	Beta-lactam
AF491278.1.gene1.p01	CARD	OXY-3-1	No	Class A beta-lactamase	Drug inactivation	Beta-lactam
AY077481.1.gene1.p01	CARD	OXY-4-1	No	Class A beta-lactamase	Drug inactivation	Beta-lactam
AJ871868.1.gene1.p01	CARD	OXY-5-1	No	Class A beta-lactamase	Drug inactivation	Beta-lactam
AJ871869.1.gene1.p01	CARD	OXY-5-1	No	Class A beta-lactamase	Drug inactivation	Beta-lactam
AJ871870.1.gene1.p01	CARD	OXY-5-1	No	Class A beta-lactamase	Drug inactivation	Beta-lactam
AJ871872.1.gene1.p01	CARD	OXY-5-1	No	Class A beta-lactamase	Drug inactivation	Beta-lactam
AJ871871.1.gene1.p01	CARD	OXY-5-2	No	Class A beta-lactamase	Drug inactivation	Beta-lactam
AJ871873.1.gene1.p01	CARD	OXY-6-1	No	Class A beta-lactamase	Drug inactivation	Beta-lactam
AJ871874.1.gene1.p01	CARD	OXY-6-1	No	Class A beta-lactamase	Drug inactivation	Beta-lactam
AJ871875.1.gene1.p01	CARD	OXY-6-2	No	Class A beta-lactamase	Drug inactivation	Beta-lactam
AJ871876.1.gene1.p01	CARD	OXY-6-3	No	Class A beta-lactamase	Drug inactivation	Beta-lactam
AJ871877.1.gene1.p01	CARD	OXY-6-4	No	Class A beta-lactamase	Drug inactivation	Beta-lactam
AJ871878.1.gene1.p01	CARD	OXY-6-4	No	Class A beta-lactamase	Drug inactivation	Beta-lactam
AJ871879.1.gene1.p01	CARD	OXY-6-4	No	Class A beta-lactamase	Drug inactivation	Beta-lactam
GQ891757.1.gene9.p01	CARD	PER-1	No	Class A beta-lactamase	Drug inactivation	Beta-lactam
X93314.gene.p01	CARD	PER-2	No	Class A beta-lactamase	Drug inactivation	Beta-lactam
EU748544.1.gene1.p1	CARD	PER-4	No	Class A beta-lactamase	Drug inactivation	Beta-lactam
FJ627180.1.gene1.p01	CARD	PER-5	No	Class A beta-lactamase	Drug inactivation	Beta-lactam
GQ396303.1.gene1.p01	CARD	PER-6	No	Class A beta-lactamase	Drug inactivation	Beta-lactam
HQ713678.1.gene5.p01	CARD	PER-7	No	Class A beta-lactamase	Drug inactivation	Beta-lactam
AF022114.gene.p01	CARD	ROB-1	No	Class A beta-lactamase	Drug inactivation	Beta-lactam
X52872.1.gene1.p01	CARD	ROB-1	No	Class A beta-lactamase	Drug inactivation	Beta-lactam
AF148850.1.gene1.p01	CARD	SHV-1	No	Class A beta-lactamase	Drug inactivation	Beta-lactam
FJ668814.gene1.p01	CARD	SHV-1	No	Class A beta-lactamase	Drug inactivation	Beta-lactam
AM941846.1.gene1.p01	CARD	SHV-100	No	Class A beta-lactamase	Drug inactivation	Beta-lactam
EU155018.1.gene1.p01	CARD	SHV-101	No	Class A beta-lactamase	Drug inactivation	Beta-lactam
EU024485.1.gene1.p01	CARD	SHV-102	No	Class A beta-lactamase	Drug inactivation	Beta-lactam
EU032604.1.gene1.p01	CARD	SHV-103	No	Class A beta-lactamase	Drug inactivation	Beta-lactam
EU274581.1.gene1.p1	CARD	SHV-104	No	Class A beta-lactamase	Drug inactivation	Beta-lactam
FJ194944.1.gene1.p01	CARD	SHV-105	No	Class A beta-lactamase	Drug inactivation	Beta-lactam
AM941847.1.gene1.p01	CARD	SHV-106	No	Class A beta-lactamase	Drug inactivation	Beta-lactam
AM941848.1.gene1.p01	CARD	SHV-107	No	Class A beta-lactamase	Drug inactivation	Beta-lactam
HM751100.1.gene1.p01	CARD	SHV-108	No	Class A beta-lactamase	Drug inactivation	Beta-lactam
EU418913.1.gene1.p01	CARD	SHV-109	No	Class A beta-lactamase	Drug inactivation	Beta-lactam
CP000647.1.gene1607.p01	CARD	SHV-11	No	Class A beta-lactamase	Drug inactivation	Beta-lactam
JX268752.1.gene1.p01	CARD	SHV-11	No	Class A beta-lactamase	Drug inactivation	Beta-lactam
X98101.1.gene1.p01	CARD	SHV-11	No	Class A beta-lactamase	Drug inactivation	Beta-lactam
HQ877614.1.gene1.p01	CARD	SHV-110	No	Class A beta-lactamase	Drug inactivation	Beta-lactam
HQ877615.1.gene1.p01	CARD	SHV-110	No	Class A beta-lactamase	Drug inactivation	Beta-lactam
AB372881.1.gene1.p01	CARD	SHV-111	No	Class A beta-lactamase	Drug inactivation	Beta-lactam
EU477409.1.gene1.p1	CARD	SHV-112	No	Class A beta-lactamase	Drug inactivation	Beta-lactam
AJ920369.1.gene1.p01	CARD	SHV-12	No	Class A beta-lactamase	Drug inactivation	Beta-lactam
JF812965.1.gene1.p01	CARD	SHV-120	No	Class A beta-lactamase	Drug inactivation	Beta-lactam
GQ428198.1.gene1.p01	CARD	SHV-121	No	Class A beta-lactamase	Drug inactivation	Beta-lactam
HQ661362.1.gene1.p1	CARD	SHV-121	No	Class A beta-lactamase	Drug inactivation	Beta-lactam
GU932590.1.gene1.p1	CARD	SHV-128	No	Class A beta-lactamase	Drug inactivation	Beta-lactam
GU827715.1.gene1.p01	CARD	SHV-129	No	Class A beta-lactamase	Drug inactivation	Beta-lactam
AF164577.1.gene1.p01	CARD	SHV-13	No	Class A beta-lactamase	Drug inactivation	Beta-lactam
AB551737.1.gene1.p01	CARD	SHV-133	No	Class A beta-lactamase	Drug inactivation	Beta-lactam
HM559945.1.gene1.p01	CARD	SHV-134	No	Class A beta-lactamase	Drug inactivation	Beta-lactam
HQ661363.1.gene1.p1	CARD	SHV-137	No	Class A beta-lactamase	Drug inactivation	Beta-lactam
AF226622.1.gene1.p01	CARD	SHV-14	No	Class A beta-lactamase	Drug inactivation	Beta-lactam
JN051143.1.gene1.p01	CARD	SHV-140	No	Class A beta-lactamase	Drug inactivation	Beta-lactam
JQ388884.1.gene1.p1	CARD	SHV-141	No	Class A beta-lactamase	Drug inactivation	Beta-lactam
JQ029959.1.gene1.p01	CARD	SHV-142	No	Class A beta-lactamase	Drug inactivation	Beta-lactam
JQ341060.1.gene1.p01	CARD	SHV-143	No	Class A beta-lactamase	Drug inactivation	Beta-lactam
JQ926986.1.gene1.p01	CARD	SHV-144	No	Class A beta-lactamase	Drug inactivation	Beta-lactam
JX013655.1.gene1.p01	CARD	SHV-145	No	Class A beta-lactamase	Drug inactivation	Beta-lactam
JX121114.1.gene1.p01	CARD	SHV-147	No	Class A beta-lactamase	Drug inactivation	Beta-lactam
JX121115.1.gene1.p01	CARD	SHV-148	No	Class A beta-lactamase	Drug inactivation	Beta-lactam
JX121116.1.gene1.p01	CARD	SHV-149	No	Class A beta-lactamase	Drug inactivation	Beta-lactam
AJ011428.2.gene1.p01	CARD	SHV-15	No	Class A beta-lactamase	Drug inactivation	Beta-lactam
JX121117.1.gene1.p01	CARD	SHV-150	No	Class A beta-lactamase	Drug inactivation	Beta-lactam
JX121118.1.gene1.p01	CARD	SHV-151	No	Class A beta-lactamase	Drug inactivation	Beta-lactam
JX121119.1.gene1.p01	CARD	SHV-152	No	Class A beta-lactamase	Drug inactivation	Beta-lactam
JX121120.1.gene1.p01	CARD	SHV-153	No	Class A beta-lactamase	Drug inactivation	Beta-lactam
JX121121.1.gene1.p01	CARD	SHV-154	No	Class A beta-lactamase	Drug inactivation	Beta-lactam
JX121122.1.gene1.p01	CARD	SHV-155	No	Class A beta-lactamase	Drug inactivation	Beta-lactam
JX121124.1.gene1.p01	CARD	SHV-157	No	Class A beta-lactamase	Drug inactivation	Beta-lactam
JX121125.1.gene1.p01	CARD	SHV-158	No	Class A beta-lactamase	Drug inactivation	Beta-lactam
AF072684.2.gene1.p2	CARD	SHV-16	No	Class A beta-lactamase	Drug inactivation	Beta-lactam
JX121127.1.gene1.p01	CARD	SHV-160	No	Class A beta-lactamase	Drug inactivation	Beta-lactam
JX121128.1.gene1.p01	CARD	SHV-161	No	Class A beta-lactamase	Drug inactivation	Beta-lactam
JX121129.1.gene1.p01	CARD	SHV-162	No	Class A beta-lactamase	Drug inactivation	Beta-lactam
JX121130.1.gene1.p01	CARD	SHV-163	No	Class A beta-lactamase	Drug inactivation	Beta-lactam
HE981194.1.gene1.p01	CARD	SHV-164	No	Class A beta-lactamase	Drug inactivation	Beta-lactam
JX121131.1.gene1.p01	CARD	SHV-165	No	Class A beta-lactamase	Drug inactivation	Beta-lactam
JX870080.1.gene1.p01	CARD	SHV-168	No	Class A beta-lactamase	Drug inactivation	Beta-lactam
KF513177.1.gene1.p1	CARD	SHV-172	No	Class A beta-lactamase	Drug inactivation	Beta-lactam
KF513178.1.gene1.p1	CARD	SHV-173	No	Class A beta-lactamase	Drug inactivation	Beta-lactam
KF705209.1.gene1.p1	CARD	SHV-178	No	Class A beta-lactamase	Drug inactivation	Beta-lactam
KF705208.1.gene1.p1	CARD	SHV-179	No	Class A beta-lactamase	Drug inactivation	Beta-lactam
AF132290.1.gene1.p01	CARD	SHV-18	No	Class A beta-lactamase	Drug inactivation	Beta-lactam
EU684753.1.gene1.p01	CARD	SHV-18	No	Class A beta-lactamase	Drug inactivation	Beta-lactam
AF117743.1.gene1.p1	CARD	SHV-19	No	Class A beta-lactamase	Drug inactivation	Beta-lactam
AF148851.1.gene1.p01	CARD	SHV-2	No	Class A beta-lactamase	Drug inactivation	Beta-lactam
AF117744.1.gene1.p1	CARD	SHV-20	No	Class A beta-lactamase	Drug inactivation	Beta-lactam
AF117745.1.gene1.p1	CARD	SHV-21	No	Class A beta-lactamase	Drug inactivation	Beta-lactam
AF117746.1.gene1.p1	CARD	SHV-22	No	Class A beta-lactamase	Drug inactivation	Beta-lactam
AF117747.1.gene1.p1	CARD	SHV-23	No	Class A beta-lactamase	Drug inactivation	Beta-lactam
AB023477.1.gene1.p01	CARD	SHV-24	No	Class A beta-lactamase	Drug inactivation	Beta-lactam
AF208796.2.gene1.p01	CARD	SHV-25	No	Class A beta-lactamase	Drug inactivation	Beta-lactam
AF227204.1.gene1.p01	CARD	SHV-26	No	Class A beta-lactamase	Drug inactivation	Beta-lactam
AF293345.1.gene1.p01	CARD	SHV-27	No	Class A beta-lactamase	Drug inactivation	Beta-lactam
JX192924.1.gene1.p01	CARD	SHV-28	No	Class A beta-lactamase	Drug inactivation	Beta-lactam
X98102.1.gene1.p01	CARD	SHV-2A	No	Class A beta-lactamase	Drug inactivation	Beta-lactam
AY661885.1.gene1.p01	CARD	SHV-30	No	Class A beta-lactamase	Drug inactivation	Beta-lactam
AY277255.2.gene1.p01	CARD	SHV-31	No	Class A beta-lactamase	Drug inactivation	Beta-lactam
KC880337.1.gene1.p01	CARD	SHV-31	No	Class A beta-lactamase	Drug inactivation	Beta-lactam
AY037778.1.gene1.p01	CARD	SHV-32	No	Class A beta-lactamase	Drug inactivation	Beta-lactam
JX268631.1.gene1.p01	CARD	SHV-33	No	Class A beta-lactamase	Drug inactivation	Beta-lactam
AY070258.1.gene1.p1	CARD	SHV-35	No	Class A beta-lactamase	Drug inactivation	Beta-lactam
AF467947.1.gene1.p1	CARD	SHV-36	No	Class A beta-lactamase	Drug inactivation	Beta-lactam
AF467948.1.gene1.p1	CARD	SHV-37	No	Class A beta-lactamase	Drug inactivation	Beta-lactam
AY079099.1.gene1.p01	CARD	SHV-38	No	Class A beta-lactamase	Drug inactivation	Beta-lactam
AY150585.1.gene1.p1	CARD	SHV-39	No	Class A beta-lactamase	Drug inactivation	Beta-lactam
AF535128.1.gene1.p01	CARD	SHV-40	No	Class A beta-lactamase	Drug inactivation	Beta-lactam
AF535129.1.gene1.p01	CARD	SHV-41	No	Class A beta-lactamase	Drug inactivation	Beta-lactam
AF535130.1.gene1.p01	CARD	SHV-42	No	Class A beta-lactamase	Drug inactivation	Beta-lactam
AY065991.1.gene1.p01	CARD	SHV-43	No	Class A beta-lactamase	Drug inactivation	Beta-lactam
AY259119.1.gene1.p1	CARD	SHV-44	No	Class A beta-lactamase	Drug inactivation	Beta-lactam
AF547625.1.gene1.p1	CARD	SHV-45	No	Class A beta-lactamase	Drug inactivation	Beta-lactam
AY210887.1.gene1.p1	CARD	SHV-46	No	Class A beta-lactamase	Drug inactivation	Beta-lactam
AY263404.1.gene1.p1	CARD	SHV-48	No	Class A beta-lactamase	Drug inactivation	Beta-lactam
AY528718.1.gene1.p01	CARD	SHV-49	No	Class A beta-lactamase	Drug inactivation	Beta-lactam
AY518560.gene.p01	CARD	SHV-5	No	Class A beta-lactamase	Drug inactivation	Beta-lactam
X55640.1.gene1.p01	CARD	SHV-5	No	Class A beta-lactamase	Drug inactivation	Beta-lactam
AY288915.1.gene1.p01	CARD	SHV-50	No	Class A beta-lactamase	Drug inactivation	Beta-lactam
AY289548.1.gene1.p01	CARD	SHV-51	No	Class A beta-lactamase	Drug inactivation	Beta-lactam
HQ845196.1.gene1.p01	CARD	SHV-52	No	Class A beta-lactamase	Drug inactivation	Beta-lactam
AY590467.1.gene1.p1	CARD	SHV-53	No	Class A beta-lactamase	Drug inactivation	Beta-lactam
AJ863560.2.gene1.p01	CARD	SHV-55	No	Class A beta-lactamase	Drug inactivation	Beta-lactam
DQ054528.1.gene1.p01	CARD	SHV-55	No	Class A beta-lactamase	Drug inactivation	Beta-lactam
EU586041.1.gene1.p01	CARD	SHV-56	No	Class A beta-lactamase	Drug inactivation	Beta-lactam
AY223863.1.gene1.p01	CARD	SHV-57	No	Class A beta-lactamase	Drug inactivation	Beta-lactam
AY790341.1.gene1.p01	CARD	SHV-59	No	Class A beta-lactamase	Drug inactivation	Beta-lactam
Y11069.1.gene1.p01	CARD	SHV-6	No	Class A beta-lactamase	Drug inactivation	Beta-lactam
AB302939.1.gene1.p01	CARD	SHV-60	No	Class A beta-lactamase	Drug inactivation	Beta-lactam
AJ866284.2.gene1.p01	CARD	SHV-61	No	Class A beta-lactamase	Drug inactivation	Beta-lactam
AJ866285.2.gene1.p01	CARD	SHV-62	No	Class A beta-lactamase	Drug inactivation	Beta-lactam
EU342351.1.gene1.p01	CARD	SHV-63	No	Class A beta-lactamase	Drug inactivation	Beta-lactam
DQ174304.1.gene1.p01	CARD	SHV-64	No	Class A beta-lactamase	Drug inactivation	Beta-lactam
DQ174305.1.gene1.p01	CARD	SHV-65	No	Class A beta-lactamase	Drug inactivation	Beta-lactam
DQ174306.1.gene1.p01	CARD	SHV-66	No	Class A beta-lactamase	Drug inactivation	Beta-lactam
DQ174307.1.gene1.p01	CARD	SHV-67	No	Class A beta-lactamase	Drug inactivation	Beta-lactam
DQ174308.1.gene1.p01	CARD	SHV-69	No	Class A beta-lactamase	Drug inactivation	Beta-lactam
U20270.1.gene1.p01	CARD	SHV-7	No	Class A beta-lactamase	Drug inactivation	Beta-lactam
DQ013287.1.gene1.p1	CARD	SHV-70	No	Class A beta-lactamase	Drug inactivation	Beta-lactam
AM176546.2.gene1.p01	CARD	SHV-71	No	Class A beta-lactamase	Drug inactivation	Beta-lactam
AM176547.2.gene1.p01	CARD	SHV-72	No	Class A beta-lactamase	Drug inactivation	Beta-lactam
AM176548.2.gene1.p01	CARD	SHV-73	No	Class A beta-lactamase	Drug inactivation	Beta-lactam
AM176549.2.gene1.p01	CARD	SHV-74	No	Class A beta-lactamase	Drug inactivation	Beta-lactam
AM176550.2.gene1.p01	CARD	SHV-75	No	Class A beta-lactamase	Drug inactivation	Beta-lactam
AM176551.2.gene1.p01	CARD	SHV-76	No	Class A beta-lactamase	Drug inactivation	Beta-lactam
AM176552.2.gene1.p01	CARD	SHV-77	No	Class A beta-lactamase	Drug inactivation	Beta-lactam
AM176553.2.gene1.p01	CARD	SHV-78	No	Class A beta-lactamase	Drug inactivation	Beta-lactam
AM176554.2.gene1.p01	CARD	SHV-79	No	Class A beta-lactamase	Drug inactivation	Beta-lactam
U92041.1.gene1.p01	CARD	SHV-8	No	Class A beta-lactamase	Drug inactivation	Beta-lactam
AM176555.2.gene1.p01	CARD	SHV-80	No	Class A beta-lactamase	Drug inactivation	Beta-lactam
AM176556.2.gene1.p01	CARD	SHV-81	No	Class A beta-lactamase	Drug inactivation	Beta-lactam
AM176557.2.gene1.p01	CARD	SHV-82	No	Class A beta-lactamase	Drug inactivation	Beta-lactam
AM176558.2.gene1.p01	CARD	SHV-83	No	Class A beta-lactamase	Drug inactivation	Beta-lactam
AM087453.1.gene1.p01	CARD	SHV-84	No	Class A beta-lactamase	Drug inactivation	Beta-lactam
DQ322460.1.gene1.p1	CARD	SHV-85	No	Class A beta-lactamase	Drug inactivation	Beta-lactam
DQ328802.1.gene1.p01	CARD	SHV-86	No	Class A beta-lactamase	Drug inactivation	Beta-lactam
DQ193536.1.gene1.p01	CARD	SHV-89	No	Class A beta-lactamase	Drug inactivation	Beta-lactam
S82452.1.gene1.p01	CARD	SHV-9	No	Class A beta-lactamase	Drug inactivation	Beta-lactam
DQ836922.1.gene1.p01	CARD	SHV-92	No	Class A beta-lactamase	Drug inactivation	Beta-lactam
EF373969.1.gene1.p01	CARD	SHV-93	No	Class A beta-lactamase	Drug inactivation	Beta-lactam
EF373970.1.gene1.p01	CARD	SHV-94	No	Class A beta-lactamase	Drug inactivation	Beta-lactam
EF373972.1.gene1.p01	CARD	SHV-95	No	Class A beta-lactamase	Drug inactivation	Beta-lactam
EF373971.1.gene1.p01	CARD	SHV-96	No	Class A beta-lactamase	Drug inactivation	Beta-lactam
EF373973.1.gene1.p01	CARD	SHV-97	No	Class A beta-lactamase	Drug inactivation	Beta-lactam
AM941844.1.gene1.p01	CARD	SHV-98	No	Class A beta-lactamase	Drug inactivation	Beta-lactam
AM941845.1.gene1.p01	CARD	SHV-99	No	Class A beta-lactamase	Drug inactivation	Beta-lactam
Z28968.gene.p01	CARD	SME-1	No	Class A beta-lactamase	Drug inactivation	Beta-lactam
AF275256.gene.p01	CARD	SME-2	No	Class A beta-lactamase	Drug inactivation	Beta-lactam
AY584237.1.gene1.p1	CARD	SME-3	No	Class A beta-lactamase	Drug inactivation	Beta-lactam
KF481967.1.gene1.p01	CARD	SME-4	No	Class A beta-lactamase	Drug inactivation	Beta-lactam
KJ188748.1.gene1.p01	CARD	SME-5	No	Class A beta-lactamase	Drug inactivation	Beta-lactam
AF479774.1.gene8.p01	CARD	TEM-1	No	Class A beta-lactamase	Drug inactivation	Beta-lactam
AL513383.1.gene195.p01	CARD	TEM-1	No	Class A beta-lactamase	Drug inactivation	Beta-lactam
AY463797.7.gene39.p01	CARD	TEM-1	No	Class A beta-lactamase	Drug inactivation	Beta-lactam
FQ312006.1.gene118.p01	CARD	TEM-1	No	Class A beta-lactamase	Drug inactivation	Beta-lactam
HQ451074.1.gene4.p01	CARD	TEM-1	No	Class A beta-lactamase	Drug inactivation	Beta-lactam
KF976462.2.gene131.p01	CARD	TEM-1	No	Class A beta-lactamase	Drug inactivation	Beta-lactam
NC_010558.1.6276043.p01	CARD	TEM-1	No	Class A beta-lactamase	Drug inactivation	Beta-lactam
NC_011586.7045197.p01	CARD	TEM-1	No	Class A beta-lactamase	Drug inactivation	Beta-lactam
AF516719.1.gene1.p1	CARD	TEM-104	No	Class A beta-lactamase	Drug inactivation	Beta-lactam
AF516720.1.gene1.p1	CARD	TEM-105	No	Class A beta-lactamase	Drug inactivation	Beta-lactam
AY101764.1.gene1.p01	CARD	TEM-107	No	Class A beta-lactamase	Drug inactivation	Beta-lactam
AY628175.1.gene1.p01	CARD	TEM-109	No	Class A beta-lactamase	Drug inactivation	Beta-lactam
AY874537.1.gene1.p01	CARD	TEM-11	No	Class A beta-lactamase	Drug inactivation	Beta-lactam
AY072920.1.gene1.p1	CARD	TEM-110	No	Class A beta-lactamase	Drug inactivation	Beta-lactam
AF468003.1.gene1.p1	CARD	TEM-111	No	Class A beta-lactamase	Drug inactivation	Beta-lactam
AY589495.1.gene1.p01	CARD	TEM-114	No	Class A beta-lactamase	Drug inactivation	Beta-lactam
AF535127.1.gene1.p01	CARD	TEM-115	No	Class A beta-lactamase	Drug inactivation	Beta-lactam
AY130282.1.gene1.p1	CARD	TEM-117	No	Class A beta-lactamase	Drug inactivation	Beta-lactam
AY130285.1.gene1.p1	CARD	TEM-118	No	Class A beta-lactamase	Drug inactivation	Beta-lactam
AY243512.1.gene1.p01	CARD	TEM-120	No	Class A beta-lactamase	Drug inactivation	Beta-lactam
AY271267.1.gene1.p01	CARD	TEM-121	No	Class A beta-lactamase	Drug inactivation	Beta-lactam
AY307100.1.gene1.p1	CARD	TEM-122	No	Class A beta-lactamase	Drug inactivation	Beta-lactam
AY327540.1.gene1.p01	CARD	TEM-124	No	Class A beta-lactamase	Drug inactivation	Beta-lactam
AY628199.1.gene1.p01	CARD	TEM-126	No	Class A beta-lactamase	Drug inactivation	Beta-lactam
AY368237.1.gene1.p1	CARD	TEM-128	No	Class A beta-lactamase	Drug inactivation	Beta-lactam
AJ746225.1.gene1.p01	CARD	TEM-129	No	Class A beta-lactamase	Drug inactivation	Beta-lactam
AJ866988.1.gene1.p01	CARD	TEM-130	No	Class A beta-lactamase	Drug inactivation	Beta-lactam
AY436361.1.gene1.p01	CARD	TEM-131	No	Class A beta-lactamase	Drug inactivation	Beta-lactam
AY491682.1.gene1.p1	CARD	TEM-132	No	Class A beta-lactamase	Drug inactivation	Beta-lactam
AY528425.1.gene1.p1	CARD	TEM-133	No	Class A beta-lactamase	Drug inactivation	Beta-lactam
AY574271.1.gene1.p01	CARD	TEM-134	No	Class A beta-lactamase	Drug inactivation	Beta-lactam
AY826417.1.gene1.p01	CARD	TEM-136	No	Class A beta-lactamase	Drug inactivation	Beta-lactam
AM286274.1.gene1.p01	CARD	TEM-137	No	Class A beta-lactamase	Drug inactivation	Beta-lactam
DQ072853.1.gene1.p01	CARD	TEM-139	No	Class A beta-lactamase	Drug inactivation	Beta-lactam
AY956335.1.gene1.p1	CARD	TEM-141	No	Class A beta-lactamase	Drug inactivation	Beta-lactam
DQ388882.1.gene1.p01	CARD	TEM-142	No	Class A beta-lactamase	Drug inactivation	Beta-lactam
DQ075245.1.gene1.p01	CARD	TEM-143	No	Class A beta-lactamase	Drug inactivation	Beta-lactam
AM049399.1.gene1.p01	CARD	TEM-144	No	Class A beta-lactamase	Drug inactivation	Beta-lactam
DQ279850.1.gene1.p1	CARD	TEM-147	No	Class A beta-lactamase	Drug inactivation	Beta-lactam
AM849805.1.gene1.p01	CARD	TEM-15	No	Class A beta-lactamase	Drug inactivation	Beta-lactam
DQ834729.1.gene1.p1	CARD	TEM-151	No	Class A beta-lactamase	Drug inactivation	Beta-lactam
DQ834728.1.gene1.p1	CARD	TEM-152	No	Class A beta-lactamase	Drug inactivation	Beta-lactam
KC149518.1.gene1.p01	CARD	TEM-153	No	Class A beta-lactamase	Drug inactivation	Beta-lactam
FJ807656.1.gene1.p01	CARD	TEM-154	No	Class A beta-lactamase	Drug inactivation	Beta-lactam
DQ679961.1.gene1.p01	CARD	TEM-155	No	Class A beta-lactamase	Drug inactivation	Beta-lactam
DQ909059.1.gene1.p1	CARD	TEM-157	No	Class A beta-lactamase	Drug inactivation	Beta-lactam
EF534736.1.gene1.p01	CARD	TEM-158	No	Class A beta-lactamase	Drug inactivation	Beta-lactam
X65254.1.gene1.p01	CARD	TEM-16	No	Class A beta-lactamase	Drug inactivation	Beta-lactam
EF136377.1.gene1.p01	CARD	TEM-160	No	Class A beta-lactamase	Drug inactivation	Beta-lactam
EF468463.1.gene1.p01	CARD	TEM-162	No	Class A beta-lactamase	Drug inactivation	Beta-lactam
EU815939.1.gene1.p1	CARD	TEM-163	No	Class A beta-lactamase	Drug inactivation	Beta-lactam
FJ360884.1.gene1.p01	CARD	TEM-167	No	Class A beta-lactamase	Drug inactivation	Beta-lactam
FJ919776.1.gene1.p01	CARD	TEM-168	No	Class A beta-lactamase	Drug inactivation	Beta-lactam
FJ873740.1.gene1.p01	CARD	TEM-169	No	Class A beta-lactamase	Drug inactivation	Beta-lactam
Y14574.2.gene1.p01	CARD	TEM-17	No	Class A beta-lactamase	Drug inactivation	Beta-lactam
GQ149347.1.gene4.p1	CARD	TEM-171	No	Class A beta-lactamase	Drug inactivation	Beta-lactam
GU550123.1.gene1.p1	CARD	TEM-176	No	Class A beta-lactamase	Drug inactivation	Beta-lactam
FN652295.1.gene1.p01	CARD	TEM-177	No	Class A beta-lactamase	Drug inactivation	Beta-lactam
HQ529916.1.gene1.p01	CARD	TEM-183	No	Class A beta-lactamase	Drug inactivation	Beta-lactam
FR848831.1.gene1.p01	CARD	TEM-184	No	Class A beta-lactamase	Drug inactivation	Beta-lactam
JN227084.1.gene1.p01	CARD	TEM-186	No	Class A beta-lactamase	Drug inactivation	Beta-lactam
HM246246.1.gene1.p1	CARD	TEM-187	No	Class A beta-lactamase	Drug inactivation	Beta-lactam
JN211012.1.gene1.p01	CARD	TEM-188	No	Class A beta-lactamase	Drug inactivation	Beta-lactam
JX042489.1.gene1.p01	CARD	TEM-19	No	Class A beta-lactamase	Drug inactivation	Beta-lactam
JN416112.1.gene1.p01	CARD	TEM-190	No	Class A beta-lactamase	Drug inactivation	Beta-lactam
JF949916.1.gene1.p01	CARD	TEM-191	No	Class A beta-lactamase	Drug inactivation	Beta-lactam
JN935135.1.gene1.p1	CARD	TEM-193	No	Class A beta-lactamase	Drug inactivation	Beta-lactam
JN935136.1.gene1.p1	CARD	TEM-194	No	Class A beta-lactamase	Drug inactivation	Beta-lactam
JN935137.1.gene1.p1	CARD	TEM-195	No	Class A beta-lactamase	Drug inactivation	Beta-lactam
HQ877606.1.gene1.p01	CARD	TEM-197	No	Class A beta-lactamase	Drug inactivation	Beta-lactam
AB700703.1.gene1.p01	CARD	TEM-198	No	Class A beta-lactamase	Drug inactivation	Beta-lactam
JX050178.1.gene1.p01	CARD	TEM-199	No	Class A beta-lactamase	Drug inactivation	Beta-lactam
X54606.1.gene1.p01	CARD	TEM-2	No	Class A beta-lactamase	Drug inactivation	Beta-lactam
Y17581.1.gene1.p01	CARD	TEM-20	No	Class A beta-lactamase	Drug inactivation	Beta-lactam
JX310327.1.gene1.p01	CARD	TEM-201	No	Class A beta-lactamase	Drug inactivation	Beta-lactam
KC900516.1.gene1.p1	CARD	TEM-205	No	Class A beta-lactamase	Drug inactivation	Beta-lactam
KC783461.1.gene1.p01	CARD	TEM-206	No	Class A beta-lactamase	Drug inactivation	Beta-lactam
KC818234.1.gene1.p01	CARD	TEM-207	No	Class A beta-lactamase	Drug inactivation	Beta-lactam
KF240808.1.gene1.p01	CARD	TEM-209	No	Class A beta-lactamase	Drug inactivation	Beta-lactam
Y17582.1.gene1.p01	CARD	TEM-21	No	Class A beta-lactamase	Drug inactivation	Beta-lactam
KF513179.1.gene1.p1	CARD	TEM-211	No	Class A beta-lactamase	Drug inactivation	Beta-lactam
KF663615.1.gene1.p1	CARD	TEM-213	No	Class A beta-lactamase	Drug inactivation	Beta-lactam
KF944358.1.gene1.p01	CARD	TEM-216	No	Class A beta-lactamase	Drug inactivation	Beta-lactam
X65253.1.gene1.p01	CARD	TEM-24	No	Class A beta-lactamase	Drug inactivation	Beta-lactam
L19940.1.gene1.p01	CARD	TEM-26	No	Class A beta-lactamase	Drug inactivation	Beta-lactam
U37195.1.gene1.p1	CARD	TEM-28	No	Class A beta-lactamase	Drug inactivation	Beta-lactam
Y17584.1.gene1.p01	CARD	TEM-29	No	Class A beta-lactamase	Drug inactivation	Beta-lactam
X64523.1.gene1.p01	CARD	TEM-3	No	Class A beta-lactamase	Drug inactivation	Beta-lactam
AJ437107.1.gene1.p01	CARD	TEM-30	No	Class A beta-lactamase	Drug inactivation	Beta-lactam
GU371926.1.gene94.p01	CARD	TEM-33	No	Class A beta-lactamase	Drug inactivation	Beta-lactam
KC292503.1.gene5.p01	CARD	TEM-34	No	Class A beta-lactamase	Drug inactivation	Beta-lactam
FR717535.1.gene1.p01	CARD	TEM-40	No	Class A beta-lactamase	Drug inactivation	Beta-lactam
X98047.1.gene1.p01	CARD	TEM-42	No	Class A beta-lactamase	Drug inactivation	Beta-lactam
U95363.2.gene1.p01	CARD	TEM-43	No	Class A beta-lactamase	Drug inactivation	Beta-lactam
X95401.1.gene1.p01	CARD	TEM-45	No	Class A beta-lactamase	Drug inactivation	Beta-lactam
Y10279.1.gene1.p01	CARD	TEM-47	No	Class A beta-lactamase	Drug inactivation	Beta-lactam
Y10280.1.gene1.p01	CARD	TEM-48	No	Class A beta-lactamase	Drug inactivation	Beta-lactam
Y10281.1.gene1.p01	CARD	TEM-49	No	Class A beta-lactamase	Drug inactivation	Beta-lactam
Y13612.1.gene1.p01	CARD	TEM-52	No	Class A beta-lactamase	Drug inactivation	Beta-lactam
AF104441.1.gene1.p01	CARD	TEM-53	No	Class A beta-lactamase	Drug inactivation	Beta-lactam
X57972.1.gene1.p1	CARD	TEM-6	No	Class A beta-lactamase	Drug inactivation	Beta-lactam
AF047171.1.gene1.p01	CARD	TEM-60	No	Class A beta-lactamase	Drug inactivation	Beta-lactam
AF332513.1.gene1.p01	CARD	TEM-63	No	Class A beta-lactamase	Drug inactivation	Beta-lactam
AF091113.2.gene1.p01	CARD	TEM-67	No	Class A beta-lactamase	Drug inactivation	Beta-lactam
AJ239002.1.gene1.p01	CARD	TEM-68	No	Class A beta-lactamase	Drug inactivation	Beta-lactam
AF527798.1.gene1.p1	CARD	TEM-7	No	Class A beta-lactamase	Drug inactivation	Beta-lactam
AF188199.1.gene1.p01	CARD	TEM-70	No	Class A beta-lactamase	Drug inactivation	Beta-lactam
AF203816.1.gene1.p01	CARD	TEM-71	No	Class A beta-lactamase	Drug inactivation	Beta-lactam
AF157553.1.gene1.p1	CARD	TEM-72	No	Class A beta-lactamase	Drug inactivation	Beta-lactam
AF190695.1.gene1.p01	CARD	TEM-73 ARO:3000943 TEM-77	No	Class A beta-lactamase	Drug inactivation	Beta-lactam
AJ012256.1.gene1.p01	CARD	TEM-73 ARO:3000943 TEM-77	No	Class A beta-lactamase	Drug inactivation	Beta-lactam
AY130284.1.gene1.p1	CARD	TEM-75	No	Class A beta-lactamase	Drug inactivation	Beta-lactam
AF190694.1.gene1.p01	CARD	TEM-76	No	Class A beta-lactamase	Drug inactivation	Beta-lactam
AF190693.1.gene1.p01	CARD	TEM-78	No	Class A beta-lactamase	Drug inactivation	Beta-lactam
AF190692.1.gene1.p01	CARD	TEM-79	No	Class A beta-lactamase	Drug inactivation	Beta-lactam
X65252.1.gene1.p01	CARD	TEM-8	No	Class A beta-lactamase	Drug inactivation	Beta-lactam
AF347054.1.gene1.p1	CARD	TEM-80	No	Class A beta-lactamase	Drug inactivation	Beta-lactam
AF427127.1.gene1.p01	CARD	TEM-81	No	Class A beta-lactamase	Drug inactivation	Beta-lactam
AF427128.1.gene1.p01	CARD	TEM-82	No	Class A beta-lactamase	Drug inactivation	Beta-lactam
AF427129.1.gene1.p01	CARD	TEM-83	No	Class A beta-lactamase	Drug inactivation	Beta-lactam
AF427130.1.gene1.p01	CARD	TEM-84	No	Class A beta-lactamase	Drug inactivation	Beta-lactam
AJ277414.1.gene1.p01	CARD	TEM-85	No	Class A beta-lactamase	Drug inactivation	Beta-lactam
AJ277415.1.gene1.p01	CARD	TEM-86	No	Class A beta-lactamase	Drug inactivation	Beta-lactam
AF250872.1.gene1.p1	CARD	TEM-87	No	Class A beta-lactamase	Drug inactivation	Beta-lactam
AY027590.1.gene1.p1	CARD	TEM-88	No	Class A beta-lactamase	Drug inactivation	Beta-lactam
AF351241.1.gene1.p01	CARD	TEM-90	No	Class A beta-lactamase	Drug inactivation	Beta-lactam
AB049569.1.gene1.p01	CARD	TEM-91	No	Class A beta-lactamase	Drug inactivation	Beta-lactam
AF143804.1.gene1.p1	CARD	TEM-92	No	Class A beta-lactamase	Drug inactivation	Beta-lactam
AJ318093.1.gene1.p01	CARD	TEM-93	No	Class A beta-lactamase	Drug inactivation	Beta-lactam
AJ318094.1.gene1.p01	CARD	TEM-94	No	Class A beta-lactamase	Drug inactivation	Beta-lactam
AY092401.1.gene1.p1	CARD	TEM-96	No	Class A beta-lactamase	Drug inactivation	Beta-lactam
AF010416.1.gene1.p01	CARD	VEB-1	No	Class A beta-lactamase	Drug inactivation	Beta-lactam
AF078527.1.gene3.p01	CARD	VEB-1	No	Class A beta-lactamase	Drug inactivation	Beta-lactam
AF205943.1.gene11.p01	CARD	VEB-1	No	Class A beta-lactamase	Drug inactivation	Beta-lactam
NC_010410.6002875.p01	CARD	VEB-1	No	Class A beta-lactamase	Drug inactivation	Beta-lactam
AY027870.1.gene1.p01	CARD	VEB-2	No	Class A beta-lactamase	Drug inactivation	Beta-lactam
AY536519.1.gene1.p01	CARD	VEB-3	No	Class A beta-lactamase	Drug inactivation	Beta-lactam
EF136375.1.gene1.p01	CARD	VEB-4	No	Class A beta-lactamase	Drug inactivation	Beta-lactam
EF420108.1.gene1.p01	CARD	VEB-5	No	Class A beta-lactamase	Drug inactivation	Beta-lactam
EU259884.2.gene10.p01	CARD	VEB-6	No	Class A beta-lactamase	Drug inactivation	Beta-lactam
FJ825622.1.gene1.p1	CARD	VEB-7	No	Class A beta-lactamase	Drug inactivation	Beta-lactam
JX679208.1.gene1.p1	CARD	VEB-8	No	Class A beta-lactamase	Drug inactivation	Beta-lactam
AM998375.1.gene2.p01	CARD	AIM-1	No	Class B beta-lactamase	Drug inactivation	Beta-lactam
X06599.1.gene1.p1	CARD	BcI	No	Class B beta-lactamase	Drug inactivation	Beta-lactam
M19530.1.gene1.p1	CARD	BcII	No	Class B beta-lactamase	Drug inactivation	Beta-lactam
X96858.1.gene1.p01	CARD	BlaB beta-lactamase	No	Class B beta-lactamase	Drug inactivation	Beta-lactam
AJ308331.1.gene1.p01	CARD	CAU-1 beta-lactamase	No	Class B beta-lactamase	Drug inactivation	Beta-lactam
M63556.1.gene1.p01	CARD	CcrA beta-lactamase	No	Class B beta-lactamase	Drug inactivation	Beta-lactam
AY112998.1.gene1.p01	CARD	CEPH-A3	No	Class B beta-lactamase	Drug inactivation	Beta-lactam
EF672680.1.gene1.p01	CARD	CGB-1 beta-lactamase	No	Class B beta-lactamase	Drug inactivation	Beta-lactam
NC_000918.1.1193474.p01	CARD	cphA1	No	Class B beta-lactamase	Drug inactivation	Beta-lactam
NC_000918.1.1193645.p01	CARD	cphA2	No	Class B beta-lactamase	Drug inactivation	Beta-lactam
AY227050.1.gene1.p01	CARD	cphA4	No	Class B beta-lactamase	Drug inactivation	Beta-lactam
AY227052.1.gene1.p01	CARD	cphA6	No	Class B beta-lactamase	Drug inactivation	Beta-lactam
X57102.1.gene1.p01	CARD	cphA7	No	Class B beta-lactamase	Drug inactivation	Beta-lactam
AY261375.1.gene1.p01	CARD	cphA8	No	Class B beta-lactamase	Drug inactivation	Beta-lactam
KC004136.2.gene1.p01	CARD	DIM-1	No	Class B beta-lactamase	Drug inactivation	Beta-lactam
AF416700.1.gene1.p01	CARD	EBR-1 beta-lactamase	No	Class B beta-lactamase	Drug inactivation	Beta-lactam
Y17896.1.gene1.p01	CARD	FEZ-1 beta-lactamase	No	Class B beta-lactamase	Drug inactivation	Beta-lactam
AJ620678.gene.p01	CARD	GIM-1	No	Class B beta-lactamase	Drug inactivation	Beta-lactam
JF414726.1.gene2.p01	CARD	GIM-1	No	Class B beta-lactamase	Drug inactivation	Beta-lactam
AF090141.1.gene1.p1	CARD	GOB-1 beta-lactamase	No	Class B beta-lactamase	Drug inactivation	Beta-lactam
AJ548797.1.gene1.p01	CARD	imiH	No	Class B beta-lactamase	Drug inactivation	Beta-lactam
Y10415.1.gene1.p01	CARD	imiS	No	Class B beta-lactamase	Drug inactivation	Beta-lactam
AB104852.1.gene2.p01	CARD	IMP-1	No	Class B beta-lactamase	Drug inactivation	Beta-lactam
AB462903.1.gene3.p01	CARD	IMP-1	No	Class B beta-lactamase	Drug inactivation	Beta-lactam
AJ223604.1.gene3.p01	CARD	IMP-1	No	Class B beta-lactamase	Drug inactivation	Beta-lactam
AM283489.1.gene2.p01	CARD	IMP-1	No	Class B beta-lactamase	Drug inactivation	Beta-lactam
S71932.1.gene1.p01	CARD	IMP-1	No	Class B beta-lactamase	Drug inactivation	Beta-lactam
AB074433.1.gene1.p01	CARD	IMP-10	No	Class B beta-lactamase	Drug inactivation	Beta-lactam
AB074436.1.gene1.p01	CARD	IMP-11	No	Class B beta-lactamase	Drug inactivation	Beta-lactam
AJ420864.1.gene1.p01	CARD	IMP-12	No	Class B beta-lactamase	Drug inactivation	Beta-lactam
AJ550807.1.gene4.p01	CARD	IMP-13	No	Class B beta-lactamase	Drug inactivation	Beta-lactam
AY553332.1.gene1.p01	CARD	IMP-14	No	Class B beta-lactamase	Drug inactivation	Beta-lactam
AY553333.1.gene1.p01	CARD	IMP-15	No	Class B beta-lactamase	Drug inactivation	Beta-lactam
AJ584652.2.gene3.p01	CARD	IMP-16	No	Class B beta-lactamase	Drug inactivation	Beta-lactam
EF118171.1.gene4.p01	CARD	IMP-19	No	Class B beta-lactamase	Drug inactivation	Beta-lactam
AJ243491.gene.p01	CARD	IMP-2	No	Class B beta-lactamase	Drug inactivation	Beta-lactam
AB196988.1.gene1.p01	CARD	IMP-20	No	Class B beta-lactamase	Drug inactivation	Beta-lactam
AB204557.1.gene1.p01	CARD	IMP-21	No	Class B beta-lactamase	Drug inactivation	Beta-lactam
DQ361087.2.gene1.p01	CARD	IMP-22	No	Class B beta-lactamase	Drug inactivation	Beta-lactam
EF192154.1.gene1.p01	CARD	IMP-24	No	Class B beta-lactamase	Drug inactivation	Beta-lactam
EU541448.1.gene1.p01	CARD	IMP-25	No	Class B beta-lactamase	Drug inactivation	Beta-lactam
GU045307.1.gene1.p1	CARD	IMP-26	No	Class B beta-lactamase	Drug inactivation	Beta-lactam
JF894248.1.gene1.p1	CARD	IMP-27	No	Class B beta-lactamase	Drug inactivation	Beta-lactam
JQ407409.1.gene2.p01	CARD	IMP-28	No	Class B beta-lactamase	Drug inactivation	Beta-lactam
HQ438058.1.gene1.p01	CARD	IMP-29	No	Class B beta-lactamase	Drug inactivation	Beta-lactam
JQ041634.1.gene3.p01	CARD	IMP-29	No	Class B beta-lactamase	Drug inactivation	Beta-lactam
AB010417.1.gene1.p01	CARD	IMP-3	No	Class B beta-lactamase	Drug inactivation	Beta-lactam
DQ522237.1.gene3.p01	CARD	IMP-30	No	Class B beta-lactamase	Drug inactivation	Beta-lactam
KF148593.1.gene1.p01	CARD	IMP-31	No	Class B beta-lactamase	Drug inactivation	Beta-lactam
JQ002629.1.gene1.p01	CARD	IMP-32	No	Class B beta-lactamase	Drug inactivation	Beta-lactam
JN848782.1.gene1.p01	CARD	IMP-33	No	Class B beta-lactamase	Drug inactivation	Beta-lactam
AB715422.1.gene4.p01	CARD	IMP-34	No	Class B beta-lactamase	Drug inactivation	Beta-lactam
JF816544.1.gene1.p01	CARD	IMP-35	No	Class B beta-lactamase	Drug inactivation	Beta-lactam
JX131372.1.gene1.p01	CARD	IMP-37	No	Class B beta-lactamase	Drug inactivation	Beta-lactam
HQ875573.1.gene1.p01	CARD	IMP-38	No	Class B beta-lactamase	Drug inactivation	Beta-lactam
AF244145.1.gene1.p01	CARD	IMP-4	No	Class B beta-lactamase	Drug inactivation	Beta-lactam
AF445082.1.gene2.p01	CARD	IMP-4	No	Class B beta-lactamase	Drug inactivation	Beta-lactam
AB753457.1.gene1.p01	CARD	IMP-40	No	Class B beta-lactamase	Drug inactivation	Beta-lactam
AB753458.1.gene1.p01	CARD	IMP-41	No	Class B beta-lactamase	Drug inactivation	Beta-lactam
AB753456.1.gene1.p01	CARD	IMP-42	No	Class B beta-lactamase	Drug inactivation	Beta-lactam
AB777500.1.gene4.p01	CARD	IMP-43	No	Class B beta-lactamase	Drug inactivation	Beta-lactam
AB777501.1.gene2.p01	CARD	IMP-44	No	Class B beta-lactamase	Drug inactivation	Beta-lactam
KJ510410.1.gene5.p01	CARD	IMP-45	No	Class B beta-lactamase	Drug inactivation	Beta-lactam
AF290912.1.gene1.p01	CARD	IMP-5	No	Class B beta-lactamase	Drug inactivation	Beta-lactam
AB040994.1.gene1.p1	CARD	IMP-6	No	Class B beta-lactamase	Drug inactivation	Beta-lactam
AF318077.1.gene2.p01	CARD	IMP-7	No	Class B beta-lactamase	Drug inactivation	Beta-lactam
AF322577.2.gene2.p01	CARD	IMP-8	No	Class B beta-lactamase	Drug inactivation	Beta-lactam
AY033653.3.gene6.p01	CARD	IMP-9	No	Class B beta-lactamase	Drug inactivation	Beta-lactam
AF099139.1.gene1.p01	CARD	IND-1	No	Class B beta-lactamase	Drug inactivation	Beta-lactam
GU206353.1.gene1.p01	CARD	IND-10	No	Class B beta-lactamase	Drug inactivation	Beta-lactam
HM245379.1.gene1.p01	CARD	IND-11	No	Class B beta-lactamase	Drug inactivation	Beta-lactam
HM245380.1.gene1.p01	CARD	IND-12	No	Class B beta-lactamase	Drug inactivation	Beta-lactam
HM367709.1.gene1.p01	CARD	IND-14	No	Class B beta-lactamase	Drug inactivation	Beta-lactam
AB563173.1.gene1.p01	CARD	IND-15	No	Class B beta-lactamase	Drug inactivation	Beta-lactam
AF219127.1.gene1.p1	CARD	IND-2	No	Class B beta-lactamase	Drug inactivation	Beta-lactam
AF219130.1.gene1.p1	CARD	IND-2a	No	Class B beta-lactamase	Drug inactivation	Beta-lactam
AF219131.2.gene1.p2	CARD	IND-3	No	Class B beta-lactamase	Drug inactivation	Beta-lactam
AF219135.2.gene1.p2	CARD	IND-4	No	Class B beta-lactamase	Drug inactivation	Beta-lactam
AY504627.1.gene1.p1	CARD	IND-5	No	Class B beta-lactamase	Drug inactivation	Beta-lactam
AM087455.2.gene1.p01	CARD	IND-6	No	Class B beta-lactamase	Drug inactivation	Beta-lactam
AB529520.1.gene1.p01	CARD	IND-7	No	Class B beta-lactamase	Drug inactivation	Beta-lactam
GU186044.1.gene1.p01	CARD	IND-8	No	Class B beta-lactamase	Drug inactivation	Beta-lactam
GU186045.1.gene1.p01	CARD	IND-9	No	Class B beta-lactamase	Drug inactivation	Beta-lactam
AY028464.1.gene1.p01	CARD	JOHN-1 beta-lactamase	No	Class B beta-lactamase	Drug inactivation	Beta-lactam
AB364006.1.gene1.p01	CARD	KHM-1 beta-lactamase	No	Class B beta-lactamase	Drug inactivation	Beta-lactam
AJ272109.1.gene1.p01	CARD	L1 beta-lactamase	No	Class B beta-lactamase	Drug inactivation	Beta-lactam
EU408346.1.gene6.p01	CARD	LRA-1	No	Class B beta-lactamase	Drug inactivation	Beta-lactam
EU408351.1.gene26.p01	CARD	LRA-12	No	Class B beta-lactamase	Drug inactivation	Beta-lactam
EU408352.1.gene27.p01	CARD	LRA-13	No	Class B beta-lactamase	Drug inactivation	Beta-lactam
EU408354.1.gene5.p01	CARD	LRA-17	No	Class B beta-lactamase	Drug inactivation	Beta-lactam
EU408355.1.gene19.p01	CARD	LRA-18	No	Class B beta-lactamase	Drug inactivation	Beta-lactam
EU408359.1.gene3.p01	CARD	LRA-19	No	Class B beta-lactamase	Drug inactivation	Beta-lactam
EU408347.1.gene9.p01	CARD	LRA-2	No	Class B beta-lactamase	Drug inactivation	Beta-lactam
EU408348.1.gene1.p01	CARD	LRA-3	No	Class B beta-lactamase	Drug inactivation	Beta-lactam
EU408358.1.gene24.p01	CARD	LRA-5	No	Class B beta-lactamase	Drug inactivation	Beta-lactam
EU408349.1.gene1.p01	CARD	LRA-8	No	Class B beta-lactamase	Drug inactivation	Beta-lactam
EU408350.1.gene12.p01	CARD	LRA-9	No	Class B beta-lactamase	Drug inactivation	Beta-lactam
AF441286.1.gene1.p01	CARD	MUS-1 beta-lactamase	No	Class B beta-lactamase	Drug inactivation	Beta-lactam
FN396876.1.gene5.p01	CARD	NDM-1	No	Class B beta-lactamase	Drug inactivation	Beta-lactam
HQ328085.1.gene1.p01	CARD	NDM-1	No	Class B beta-lactamase	Drug inactivation	Beta-lactam
HQ451074.1.gene14.p01	CARD	NDM-1	No	Class B beta-lactamase	Drug inactivation	Beta-lactam
KC149527.1.gene1.p01	CARD	NDM-1	No	Class B beta-lactamase	Drug inactivation	Beta-lactam
JF703135.1.gene1.p1	CARD	NDM-2	No	Class B beta-lactamase	Drug inactivation	Beta-lactam
JQ734687.1.gene1.p01	CARD	NDM-3	No	Class B beta-lactamase	Drug inactivation	Beta-lactam
JQ348841.1.gene1.p01	CARD	NDM-4	No	Class B beta-lactamase	Drug inactivation	Beta-lactam
JN104597.1.gene1.p01	CARD	NDM-5	No	Class B beta-lactamase	Drug inactivation	Beta-lactam
JN967644.1.gene1.p01	CARD	NDM-6	No	Class B beta-lactamase	Drug inactivation	Beta-lactam
JX262694.1.gene1.p01	CARD	NDM-7	No	Class B beta-lactamase	Drug inactivation	Beta-lactam
AB744718.1.gene1.p01	CARD	NDM-8	No	Class B beta-lactamase	Drug inactivation	Beta-lactam
AF197943.1.gene1.p01	CARD	Sfh-1	No	Class B beta-lactamase	Drug inactivation	Beta-lactam
GQ288397.1.gene1.p01	CARD	SIM-1 beta-lactamase	No	Class B beta-lactamase	Drug inactivation	Beta-lactam
AB636283.1.gene1.p01	CARD	SMB-1 beta-lactamase	No	Class B beta-lactamase	Drug inactivation	Beta-lactam
AJ250876.1.gene1.p01	CARD	THIN-B beta-lactamase	No	Class B beta-lactamase	Drug inactivation	Beta-lactam
AF441287.1.gene1.p01	CARD	TUS-1 beta-lactamase	No	Class B beta-lactamase	Drug inactivation	Beta-lactam
AF317511.1.gene2.p01	CARD	VIM-1	No	Class B beta-lactamase	Drug inactivation	Beta-lactam
AY339625.2.gene14.p01	CARD	VIM-1	No	Class B beta-lactamase	Drug inactivation	Beta-lactam
Y18050.2.gene3.p01	CARD	VIM-1	No	Class B beta-lactamase	Drug inactivation	Beta-lactam
AY524989.1.gene1.p01	CARD	VIM-10	No	Class B beta-lactamase	Drug inactivation	Beta-lactam
AY605049.2.gene1.p01	CARD	VIM-11	No	Class B beta-lactamase	Drug inactivation	Beta-lactam
DQ143913.1.gene4.p01	CARD	VIM-12	No	Class B beta-lactamase	Drug inactivation	Beta-lactam
DQ365886.1.gene1.p01	CARD	VIM-13	No	Class B beta-lactamase	Drug inactivation	Beta-lactam
AY635904.1.gene1.p01	CARD	VIM-14	No	Class B beta-lactamase	Drug inactivation	Beta-lactam
EU419745.1.gene1.p01	CARD	VIM-15	No	Class B beta-lactamase	Drug inactivation	Beta-lactam
EU419746.1.gene1.p01	CARD	VIM-16	No	Class B beta-lactamase	Drug inactivation	Beta-lactam
EU118148.2.gene3.p01	CARD	VIM-17	No	Class B beta-lactamase	Drug inactivation	Beta-lactam
AM778091.1.gene1.p01	CARD	VIM-18	No	Class B beta-lactamase	Drug inactivation	Beta-lactam
FJ822963.1.gene1.p01	CARD	VIM-19	No	Class B beta-lactamase	Drug inactivation	Beta-lactam
AF191564.1.gene2.p01	CARD	VIM-2	No	Class B beta-lactamase	Drug inactivation	Beta-lactam
AF263519.1.gene3.p01	CARD	VIM-2	No	Class B beta-lactamase	Drug inactivation	Beta-lactam
AF369871.gene.p01	CARD	VIM-2	No	Class B beta-lactamase	Drug inactivation	Beta-lactam
AF418284.1.gene2.p01	CARD	VIM-2	No	Class B beta-lactamase	Drug inactivation	Beta-lactam
AJ511268.1.gene2.p01	CARD	VIM-2	No	Class B beta-lactamase	Drug inactivation	Beta-lactam
AM087405.1.gene2.p01	CARD	VIM-2	No	Class B beta-lactamase	Drug inactivation	Beta-lactam
EF614235.1.gene4.p01	CARD	VIM-2	No	Class B beta-lactamase	Drug inactivation	Beta-lactam
GQ414736.1.gene1.p01	CARD	VIM-20	No	Class B beta-lactamase	Drug inactivation	Beta-lactam
HM855205.1.gene1.p01	CARD	VIM-24	No	Class B beta-lactamase	Drug inactivation	Beta-lactam
HM750249.1.gene1.p01	CARD	VIM-25	No	Class B beta-lactamase	Drug inactivation	Beta-lactam
FR748153.1.gene2.p01	CARD	VIM-26	No	Class B beta-lactamase	Drug inactivation	Beta-lactam
HQ858608.1.gene1.p01	CARD	VIM-27	No	Class B beta-lactamase	Drug inactivation	Beta-lactam
JF900599.1.gene1.p01	CARD	VIM-28	No	Class B beta-lactamase	Drug inactivation	Beta-lactam
JX311308.1.gene1.p1	CARD	VIM-29	No	Class B beta-lactamase	Drug inactivation	Beta-lactam
AF300454.1.gene1.p01	CARD	VIM-3	No	Class B beta-lactamase	Drug inactivation	Beta-lactam
JN129451.1.gene1.p01	CARD	VIM-30	No	Class B beta-lactamase	Drug inactivation	Beta-lactam
JN982330.1.gene2.p01	CARD	VIM-31	No	Class B beta-lactamase	Drug inactivation	Beta-lactam
JN676230.2.gene3.p01	CARD	VIM-32	No	Class B beta-lactamase	Drug inactivation	Beta-lactam
JX258134.1.gene1.p01	CARD	VIM-33	No	Class B beta-lactamase	Drug inactivation	Beta-lactam
JX013656.1.gene1.p01	CARD	VIM-34	No	Class B beta-lactamase	Drug inactivation	Beta-lactam
JX982634.1.gene1.p01	CARD	VIM-35	No	Class B beta-lactamase	Drug inactivation	Beta-lactam
JX982635.1.gene1.p01	CARD	VIM-36	No	Class B beta-lactamase	Drug inactivation	Beta-lactam
JX982636.1.gene1.p01	CARD	VIM-37	No	Class B beta-lactamase	Drug inactivation	Beta-lactam
KC469971.2.gene1.p01	CARD	VIM-38	No	Class B beta-lactamase	Drug inactivation	Beta-lactam
AJ704863.gene9.p01	CARD	VIM-4	No	Class B beta-lactamase	Drug inactivation	Beta-lactam
AM087411.1.gene1.p01	CARD	VIM-4	No	Class B beta-lactamase	Drug inactivation	Beta-lactam
AY135661.1.gene1.p01	CARD	VIM-4	No	Class B beta-lactamase	Drug inactivation	Beta-lactam
FN397623.1.gene2.p01	CARD	VIM-4	No	Class B beta-lactamase	Drug inactivation	Beta-lactam
AY144612.1.gene1.p01	CARD	VIM-5	No	Class B beta-lactamase	Drug inactivation	Beta-lactam
AY165025.1.gene1.p01	CARD	VIM-6	No	Class B beta-lactamase	Drug inactivation	Beta-lactam
AJ536835.1.gene1.p01	CARD	VIM-7	No	Class B beta-lactamase	Drug inactivation	Beta-lactam
AY524987.1.gene1.p01	CARD	VIM-8	No	Class B beta-lactamase	Drug inactivation	Beta-lactam
AY524988.1.gene1.p01	CARD	VIM-9	No	Class B beta-lactamase	Drug inactivation	Beta-lactam
AJ133121.1.gene1.p01	CARD	ACC-1	No	Class C beta-lactamase	Drug inactivation	Beta-lactam
AF180952.1.gene3.p01	CARD	ACC-2	No	Class C beta-lactamase	Drug inactivation	Beta-lactam
AF180958.1.gene1.p01	CARD	ACC-3	No	Class C beta-lactamase	Drug inactivation	Beta-lactam
EF504260.2.gene5.p01	CARD	ACC-4	No	Class C beta-lactamase	Drug inactivation	Beta-lactam
U58495.2.gene1.p2	CARD	ACT-1	No	Class C beta-lactamase	Drug inactivation	Beta-lactam
JN848330.1.gene1.p01	CARD	ACT-10	No	Class C beta-lactamase	Drug inactivation	Beta-lactam
JX440355.1.gene2.p01	CARD	ACT-12	No	Class C beta-lactamase	Drug inactivation	Beta-lactam
HE819402.1.gene1.p01	CARD	ACT-13	No	Class C beta-lactamase	Drug inactivation	Beta-lactam
JX440354.1.gene2.p01	CARD	ACT-14	No	Class C beta-lactamase	Drug inactivation	Beta-lactam
JX440356.1.gene2.p01	CARD	ACT-15	No	Class C beta-lactamase	Drug inactivation	Beta-lactam
AB737978.1.gene1.p01	CARD	ACT-16	No	Class C beta-lactamase	Drug inactivation	Beta-lactam
KF992026.1.gene2.p01	CARD	ACT-17	No	Class C beta-lactamase	Drug inactivation	Beta-lactam
KF992028.1.gene2.p01	CARD	ACT-18	No	Class C beta-lactamase	Drug inactivation	Beta-lactam
KF992029.1.gene1.p01	CARD	ACT-19	No	Class C beta-lactamase	Drug inactivation	Beta-lactam
AM076977.1.gene1.p01	CARD	ACT-2	No	Class C beta-lactamase	Drug inactivation	Beta-lactam
KF526117.1.gene1.p01	CARD	ACT-20	No	Class C beta-lactamase	Drug inactivation	Beta-lactam
KF526118.1.gene1.p01	CARD	ACT-21	No	Class C beta-lactamase	Drug inactivation	Beta-lactam
KF992027.1.gene2.p01	CARD	ACT-22	No	Class C beta-lactamase	Drug inactivation	Beta-lactam
KF515536.1.gene1.p01	CARD	ACT-23	No	Class C beta-lactamase	Drug inactivation	Beta-lactam
EF125013.1.gene1.p01	CARD	ACT-3	No	Class C beta-lactamase	Drug inactivation	Beta-lactam
EU427302.2.gene4.p01	CARD	ACT-4	No	Class C beta-lactamase	Drug inactivation	Beta-lactam
FJ237369.1.gene1.p1	CARD	ACT-5	No	Class C beta-lactamase	Drug inactivation	Beta-lactam
FJ237366.1.gene1.p1	CARD	ACT-6	No	Class C beta-lactamase	Drug inactivation	Beta-lactam
FJ237368.1.gene1.p1	CARD	ACT-7	No	Class C beta-lactamase	Drug inactivation	Beta-lactam
HQ693810.1.gene2.p01	CARD	ACT-9	No	Class C beta-lactamase	Drug inactivation	Beta-lactam
AB765395.1.gene1.p1	CARD	AQU-1	No	Class C beta-lactamase	Drug inactivation	Beta-lactam
X92508.1.gene1.p01	CARD	CMY-1	No	Class C beta-lactamase	Drug inactivation	Beta-lactam
AF357597.1.gene1.p01	CARD	CMY-10	No	Class C beta-lactamase	Drug inactivation	Beta-lactam
KF526113.1.gene1.p01	CARD	CMY-100	No	Class C beta-lactamase	Drug inactivation	Beta-lactam
KF526114.1.gene1.p01	CARD	CMY-101	No	Class C beta-lactamase	Drug inactivation	Beta-lactam
KF526115.1.gene1.p01	CARD	CMY-102	No	Class C beta-lactamase	Drug inactivation	Beta-lactam
KF526116.1.gene1.p01	CARD	CMY-103	No	Class C beta-lactamase	Drug inactivation	Beta-lactam
KF150216.1.gene1.p01	CARD	CMY-104	No	Class C beta-lactamase	Drug inactivation	Beta-lactam
AF357599.1.gene1.p01	CARD	CMY-11	No	Class C beta-lactamase	Drug inactivation	Beta-lactam
AB872957.1.gene1.p01	CARD	CMY-110	No	Class C beta-lactamase	Drug inactivation	Beta-lactam
KJ155695.1.gene1.p01	CARD	CMY-111	No	Class C beta-lactamase	Drug inactivation	Beta-lactam
AY339625.2.gene8.p01	CARD	CMY-13	No	Class C beta-lactamase	Drug inactivation	Beta-lactam
AJ555825.2.gene1.p01	CARD	CMY-14	No	Class C beta-lactamase	Drug inactivation	Beta-lactam
AJ555823.2.gene1.p01	CARD	CMY-15	No	Class C beta-lactamase	Drug inactivation	Beta-lactam
AJ781421.1.gene1.p01	CARD	CMY-16	No	Class C beta-lactamase	Drug inactivation	Beta-lactam
AY743434.1.gene1.p01	CARD	CMY-18	No	Class C beta-lactamase	Drug inactivation	Beta-lactam
AB194410.1.gene1.p01	CARD	CMY-19	No	Class C beta-lactamase	Drug inactivation	Beta-lactam
X91840.gene.p01	CARD	CMY-2	No	Class C beta-lactamase	Drug inactivation	Beta-lactam
AY960293.2.gene1.p2	CARD	CMY-20	No	Class C beta-lactamase	Drug inactivation	Beta-lactam
DQ139328.1.gene1.p1	CARD	CMY-21	No	Class C beta-lactamase	Drug inactivation	Beta-lactam
DQ256079.1.gene1.p01	CARD	CMY-22	No	Class C beta-lactamase	Drug inactivation	Beta-lactam
DQ463751.1.gene1.p01	CARD	CMY-23	No	Class C beta-lactamase	Drug inactivation	Beta-lactam
EF415650.1.gene1.p01	CARD	CMY-24	No	Class C beta-lactamase	Drug inactivation	Beta-lactam
EU515249.1.gene1.p01	CARD	CMY-25	No	Class C beta-lactamase	Drug inactivation	Beta-lactam
AB300358.1.gene1.p01	CARD	CMY-26	No	Class C beta-lactamase	Drug inactivation	Beta-lactam
EU515250.1.gene1.p01	CARD	CMY-27	No	Class C beta-lactamase	Drug inactivation	Beta-lactam
EF561644.1.gene1.p01	CARD	CMY-28	No	Class C beta-lactamase	Drug inactivation	Beta-lactam
EF685371.2.gene1.p1	CARD	CMY-29	No	Class C beta-lactamase	Drug inactivation	Beta-lactam
EF685372.2.gene1.p1	CARD	CMY-30	No	Class C beta-lactamase	Drug inactivation	Beta-lactam
EF622224.1.gene1.p01	CARD	CMY-31	No	Class C beta-lactamase	Drug inactivation	Beta-lactam
EU496815.1.gene1.p1	CARD	CMY-32	No	Class C beta-lactamase	Drug inactivation	Beta-lactam
EU496816.1.gene1.p1	CARD	CMY-33	No	Class C beta-lactamase	Drug inactivation	Beta-lactam
EF394370.1.gene1.p01	CARD	CMY-34	No	Class C beta-lactamase	Drug inactivation	Beta-lactam
EF394371.1.gene1.p01	CARD	CMY-35	No	Class C beta-lactamase	Drug inactivation	Beta-lactam
AB280919.1.gene1.p01	CARD	CMY-37	No	Class C beta-lactamase	Drug inactivation	Beta-lactam
AM931008.1.gene1.p01	CARD	CMY-38	No	Class C beta-lactamase	Drug inactivation	Beta-lactam
AB372224.1.gene1.p01	CARD	CMY-39	No	Class C beta-lactamase	Drug inactivation	Beta-lactam
Y15130.1.gene1.p01	CARD	CMY-4	No	Class C beta-lactamase	Drug inactivation	Beta-lactam
Y16783.1.gene1.p01	CARD	CMY-4	No	Class C beta-lactamase	Drug inactivation	Beta-lactam
EU515251.1.gene1.p01	CARD	CMY-40	No	Class C beta-lactamase	Drug inactivation	Beta-lactam
AB429270.1.gene1.p01	CARD	CMY-41	No	Class C beta-lactamase	Drug inactivation	Beta-lactam
HM146927.1.gene1.p01	CARD	CMY-42	No	Class C beta-lactamase	Drug inactivation	Beta-lactam
FJ360626.1.gene1.p01	CARD	CMY-43	No	Class C beta-lactamase	Drug inactivation	Beta-lactam
FJ437066.1.gene1.p1	CARD	CMY-44	No	Class C beta-lactamase	Drug inactivation	Beta-lactam
FN546177.1.gene1.p01	CARD	CMY-45	No	Class C beta-lactamase	Drug inactivation	Beta-lactam
FN556186.1.gene1.p01	CARD	CMY-46	No	Class C beta-lactamase	Drug inactivation	Beta-lactam
HM046998.2.gene2.p01	CARD	CMY-47	No	Class C beta-lactamase	Drug inactivation	Beta-lactam
HM569226.2.gene2.p01	CARD	CMY-48	No	Class C beta-lactamase	Drug inactivation	Beta-lactam
GQ402541.1.gene1.p01	CARD	CMY-49	No	Class C beta-lactamase	Drug inactivation	Beta-lactam
JQ733571.1.gene2.p01	CARD	CMY-51	No	Class C beta-lactamase	Drug inactivation	Beta-lactam
HQ336940.1.gene1.p01	CARD	CMY-53	No	Class C beta-lactamase	Drug inactivation	Beta-lactam
HM544039.1.gene1.p1	CARD	CMY-54	No	Class C beta-lactamase	Drug inactivation	Beta-lactam
HM544040.1.gene1.p1	CARD	CMY-55	No	Class C beta-lactamase	Drug inactivation	Beta-lactam
HQ322613.1.gene1.p01	CARD	CMY-56	No	Class C beta-lactamase	Drug inactivation	Beta-lactam
HQ285243.1.gene1.p01	CARD	CMY-57	No	Class C beta-lactamase	Drug inactivation	Beta-lactam
HQ185697.1.gene4.p01	CARD	CMY-58	No	Class C beta-lactamase	Drug inactivation	Beta-lactam
AB587082.1.gene1.p01	CARD	CMY-59	No	Class C beta-lactamase	Drug inactivation	Beta-lactam
AJ011293.1.gene1.p01	CARD	CMY-6	No	Class C beta-lactamase	Drug inactivation	Beta-lactam
JF460794.1.gene1.p01	CARD	CMY-60	No	Class C beta-lactamase	Drug inactivation	Beta-lactam
JF460795.1.gene1.p01	CARD	CMY-61	No	Class C beta-lactamase	Drug inactivation	Beta-lactam
JF460796.1.gene1.p01	CARD	CMY-62	No	Class C beta-lactamase	Drug inactivation	Beta-lactam
HQ650104.1.gene1.p01	CARD	CMY-63	No	Class C beta-lactamase	Drug inactivation	Beta-lactam
HQ832678.1.gene1.p01	CARD	CMY-64	No	Class C beta-lactamase	Drug inactivation	Beta-lactam
JF780936.1.gene1.p01	CARD	CMY-65	No	Class C beta-lactamase	Drug inactivation	Beta-lactam
JN714478.1.gene2.p01	CARD	CMY-66	No	Class C beta-lactamase	Drug inactivation	Beta-lactam
JQ711185.1.gene2.p01	CARD	CMY-67	No	Class C beta-lactamase	Drug inactivation	Beta-lactam
JN714480.1.gene2.p01	CARD	CMY-68	No	Class C beta-lactamase	Drug inactivation	Beta-lactam
JX049132.1.gene1.p01	CARD	CMY-69	No	Class C beta-lactamase	Drug inactivation	Beta-lactam
AJ011291.1.gene1.p01	CARD	CMY-7	No	Class C beta-lactamase	Drug inactivation	Beta-lactam
JX440350.1.gene2.p01	CARD	CMY-70	No	Class C beta-lactamase	Drug inactivation	Beta-lactam
JQ711184.1.gene2.p01	CARD	CMY-71	No	Class C beta-lactamase	Drug inactivation	Beta-lactam
JX440352.1.gene2.p01	CARD	CMY-72	No	Class C beta-lactamase	Drug inactivation	Beta-lactam
JX440349.1.gene2.p01	CARD	CMY-74	No	Class C beta-lactamase	Drug inactivation	Beta-lactam
JQ733572.1.gene2.p01	CARD	CMY-75	No	Class C beta-lactamase	Drug inactivation	Beta-lactam
JQ733573.1.gene2.p01	CARD	CMY-76	No	Class C beta-lactamase	Drug inactivation	Beta-lactam
JX440353.1.gene2.p01	CARD	CMY-77	No	Class C beta-lactamase	Drug inactivation	Beta-lactam
JQ733575.1.gene2.p01	CARD	CMY-78	No	Class C beta-lactamase	Drug inactivation	Beta-lactam
JQ733576.1.gene2.p01	CARD	CMY-79	No	Class C beta-lactamase	Drug inactivation	Beta-lactam
AF167990.3.gene1.p01	CARD	CMY-8	No	Class C beta-lactamase	Drug inactivation	Beta-lactam
JQ733577.1.gene2.p01	CARD	CMY-80	No	Class C beta-lactamase	Drug inactivation	Beta-lactam
JQ733578.1.gene2.p01	CARD	CMY-81	No	Class C beta-lactamase	Drug inactivation	Beta-lactam
JX440351.1.gene2.p01	CARD	CMY-83	No	Class C beta-lactamase	Drug inactivation	Beta-lactam
JQ733579.1.gene2.p01	CARD	CMY-84	No	Class C beta-lactamase	Drug inactivation	Beta-lactam
AB699171.1.gene1.p01	CARD	CMY-87	No	Class C beta-lactamase	Drug inactivation	Beta-lactam
AB061794.1.gene7.p01	CARD	CMY-9	No	Class C beta-lactamase	Drug inactivation	Beta-lactam
HE819404.1.gene1.p01	CARD	CMY-90	No	Class C beta-lactamase	Drug inactivation	Beta-lactam
KF992025.1.gene2.p01	CARD	CMY-93	No	Class C beta-lactamase	Drug inactivation	Beta-lactam
JX514368.1.gene1.p01	CARD	CMY-94	No	Class C beta-lactamase	Drug inactivation	Beta-lactam
JX514369.1.gene1.p01	CARD	CMY-95	No	Class C beta-lactamase	Drug inactivation	Beta-lactam
KC603538.1.gene1.p01	CARD	CMY-98	No	Class C beta-lactamase	Drug inactivation	Beta-lactam
KF305673.1.gene1.p01	CARD	CMY-99	No	Class C beta-lactamase	Drug inactivation	Beta-lactam
AJ237702.gene.p01	CARD	DHA-1	No	Class C beta-lactamase	Drug inactivation	Beta-lactam
Y16410.1.gene2.p01	CARD	DHA-1	No	Class C beta-lactamase	Drug inactivation	Beta-lactam
HG798963.1.gene1.p01	CARD	DHA-12	No	Class C beta-lactamase	Drug inactivation	Beta-lactam
AF259520.1.gene4.p01	CARD	DHA-2	No	Class C beta-lactamase	Drug inactivation	Beta-lactam
AY494945.1.gene2.p01	CARD	DHA-3	No	Class C beta-lactamase	Drug inactivation	Beta-lactam
JF273491.1.gene2.p01	CARD	DHA-5	No	Class C beta-lactamase	Drug inactivation	Beta-lactam
HQ322612.1.gene1.p01	CARD	DHA-6	No	Class C beta-lactamase	Drug inactivation	Beta-lactam
HQ456945.1.gene1.p01	CARD	DHA-7	No	Class C beta-lactamase	Drug inactivation	Beta-lactam
X77455.1.gene1.p01	CARD	FOX-1	No	Class C beta-lactamase	Drug inactivation	Beta-lactam
JX049131.1.gene1.p01	CARD	FOX-10	No	Class C beta-lactamase	Drug inactivation	Beta-lactam
Y10282.gene.p01	CARD	FOX-2	No	Class C beta-lactamase	Drug inactivation	Beta-lactam
Y11068.1.gene1.p01	CARD	FOX-3	No	Class C beta-lactamase	Drug inactivation	Beta-lactam
AJ277535.1.gene1.p01	CARD	FOX-4	No	Class C beta-lactamase	Drug inactivation	Beta-lactam
AY007369.1.gene1.p1	CARD	FOX-5	No	Class C beta-lactamase	Drug inactivation	Beta-lactam
AY034848.1.gene1.p01	CARD	FOX-5	No	Class C beta-lactamase	Drug inactivation	Beta-lactam
AJ703795.1.gene1.p01	CARD	FOX-7	No	Class C beta-lactamase	Drug inactivation	Beta-lactam
JF896803.1.gene1.p01	CARD	FOX-9	No	Class C beta-lactamase	Drug inactivation	Beta-lactam
X78117.1.gene1.p01	CARD	LAT-1	No	Class C beta-lactamase	Drug inactivation	Beta-lactam
M37839.2.gene1.p01	CARD	MIR-1	No	Class C beta-lactamase	Drug inactivation	Beta-lactam
AY227752.1.gene1.p01	CARD	MIR-2	No	Class C beta-lactamase	Drug inactivation	Beta-lactam
AY743435.1.gene1.p01	CARD	MIR-3	No	Class C beta-lactamase	Drug inactivation	Beta-lactam
EF417572.2.gene1.p01	CARD	MIR-4	No	Class C beta-lactamase	Drug inactivation	Beta-lactam
FJ237367.1.gene1.p1	CARD	MIR-5	No	Class C beta-lactamase	Drug inactivation	Beta-lactam
JQ664733.1.gene1.p01	CARD	MIR-6	No	Class C beta-lactamase	Drug inactivation	Beta-lactam
D13304.2.gene1.p01	CARD	MOX-1	No	Class C beta-lactamase	Drug inactivation	Beta-lactam
AJ276453.1.gene4.p01	CARD	MOX-2	No	Class C beta-lactamase	Drug inactivation	Beta-lactam
EU515248.1.gene1.p01	CARD	MOX-3	No	Class C beta-lactamase	Drug inactivation	Beta-lactam
FJ262599.1.gene1.p1	CARD	MOX-4	No	Class C beta-lactamase	Drug inactivation	Beta-lactam
GQ152600.1.gene1.p01	CARD	MOX-5	No	Class C beta-lactamase	Drug inactivation	Beta-lactam
GQ152602.1.gene1.p01	CARD	MOX-7	No	Class C beta-lactamase	Drug inactivation	Beta-lactam
AJ401618.1.gene2.p01	CARD	OCH-1	No	Class C beta-lactamase	Drug inactivation	Beta-lactam
AJ295340.1.gene1.p01	CARD	OCH-2	No	Class C beta-lactamase	Drug inactivation	Beta-lactam
AJ295341.1.gene1.p01	CARD	OCH-3	No	Class C beta-lactamase	Drug inactivation	Beta-lactam
AJ295342.1.gene1.p01	CARD	OCH-4	No	Class C beta-lactamase	Drug inactivation	Beta-lactam
AJ295343.1.gene1.p01	CARD	OCH-5	No	Class C beta-lactamase	Drug inactivation	Beta-lactam
AJ295344.1.gene1.p01	CARD	OCH-6	No	Class C beta-lactamase	Drug inactivation	Beta-lactam
AJ295345.1.gene1.p01	CARD	OCH-7	No	Class C beta-lactamase	Drug inactivation	Beta-lactam
DQ489307.1.gene2.p01	CARD	OCH-8	No	Class C beta-lactamase	Drug inactivation	Beta-lactam
FJ666065.1.gene1.p1	CARD	PDC-1	No	Class C beta-lactamase	Drug inactivation	Beta-lactam
NC_002516.2.878149.p01	CARD	PDC-1	No	Class C beta-lactamase	Drug inactivation	Beta-lactam
FJ666073.1.gene1.p1	CARD	PDC-10	No	Class C beta-lactamase	Drug inactivation	Beta-lactam
FJ666064.1.gene1.p1	CARD	PDC-2	No	Class C beta-lactamase	Drug inactivation	Beta-lactam
FJ666066.1.gene1.p1	CARD	PDC-3	No	Class C beta-lactamase	Drug inactivation	Beta-lactam
FJ666067.1.gene1.p1	CARD	PDC-4	No	Class C beta-lactamase	Drug inactivation	Beta-lactam
FJ666068.1.gene1.p1	CARD	PDC-5	No	Class C beta-lactamase	Drug inactivation	Beta-lactam
FJ666069.1.gene1.p1	CARD	PDC-6	No	Class C beta-lactamase	Drug inactivation	Beta-lactam
FJ666070.1.gene1.p1	CARD	PDC-7	No	Class C beta-lactamase	Drug inactivation	Beta-lactam
FJ666071.1.gene1.p1	CARD	PDC-8	No	Class C beta-lactamase	Drug inactivation	Beta-lactam
FJ666072.1.gene1.p1	CARD	PDC-9	No	Class C beta-lactamase	Drug inactivation	Beta-lactam
AB008454.1.gene1.p01	CARD	SRT-1	No	Class C beta-lactamase	Drug inactivation	Beta-lactam
AY524276.3.gene1.p3	CARD	SRT-2	No	Class C beta-lactamase	Drug inactivation	Beta-lactam
X56809.1.gene1.p01	CARD	LCR-1	No	Class D beta-lactamase	Drug inactivation	Beta-lactam
KJ510410.1.gene6.p01	CARD	OXA-1	No	Class D beta-lactamase	Drug inactivation	Beta-lactam
AF205943.1.gene14.p01	CARD	OXA-10	No	Class D beta-lactamase	Drug inactivation	Beta-lactam
AY115475.1.gene2.p01	CARD	OXA-10	No	Class D beta-lactamase	Drug inactivation	Beta-lactam
AY139592.1.gene2.p01	CARD	OXA-10	No	Class D beta-lactamase	Drug inactivation	Beta-lactam
DQ393783.1.gene3.p01	CARD	OXA-10	No	Class D beta-lactamase	Drug inactivation	Beta-lactam
HM015626.1.gene3.p01	CARD	OXA-10	No	Class D beta-lactamase	Drug inactivation	Beta-lactam
NC_010410.6002874.p01	CARD	OXA-10	No	Class D beta-lactamase	Drug inactivation	Beta-lactam
U37105.2.gene2.p01	CARD	OXA-10	No	Class D beta-lactamase	Drug inactivation	Beta-lactam
AM231720.2.gene1.p01	CARD	OXA-100	No	Class D beta-lactamase	Drug inactivation	Beta-lactam
AM412777.1.gene1.p01	CARD	OXA-101	No	Class D beta-lactamase	Drug inactivation	Beta-lactam
EF581285.1.gene1.p01	CARD	OXA-104	No	Class D beta-lactamase	Drug inactivation	Beta-lactam
EF650032.1.gene1.p01	CARD	OXA-106	No	Class D beta-lactamase	Drug inactivation	Beta-lactam
EF650033.1.gene1.p01	CARD	OXA-107	No	Class D beta-lactamase	Drug inactivation	Beta-lactam
EF650034.1.gene1.p01	CARD	OXA-108	No	Class D beta-lactamase	Drug inactivation	Beta-lactam
EF650035.1.gene1.p01	CARD	OXA-109	No	Class D beta-lactamase	Drug inactivation	Beta-lactam
Z22590.1.gene1.p01	CARD	OXA-11	No	Class D beta-lactamase	Drug inactivation	Beta-lactam
EF650036.1.gene1.p01	CARD	OXA-110	No	Class D beta-lactamase	Drug inactivation	Beta-lactam
EF650037.1.gene1.p01	CARD	OXA-111	No	Class D beta-lactamase	Drug inactivation	Beta-lactam
EF650038.1.gene1.p01	CARD	OXA-112	No	Class D beta-lactamase	Drug inactivation	Beta-lactam
EF653400.1.gene1.p01	CARD	OXA-113	No	Class D beta-lactamase	Drug inactivation	Beta-lactam
EU188842.1.gene1.p1	CARD	OXA-114a	No	Class D beta-lactamase	Drug inactivation	Beta-lactam
EU029998.1.gene2.p01	CARD	OXA-115	No	Class D beta-lactamase	Drug inactivation	Beta-lactam
EU220744.1.gene1.p01	CARD	OXA-116	No	Class D beta-lactamase	Drug inactivation	Beta-lactam
EU220745.1.gene1.p01	CARD	OXA-117	No	Class D beta-lactamase	Drug inactivation	Beta-lactam
AF371964.1.gene1.p1	CARD	OXA-118	No	Class D beta-lactamase	Drug inactivation	Beta-lactam
U10251.1.gene1.p01	CARD	OXA-12	No	Class D beta-lactamase	Drug inactivation	Beta-lactam
HE963768.1.gene1.p01	CARD	OXA-120	No	Class D beta-lactamase	Drug inactivation	Beta-lactam
KF057027.1.gene1.p01	CARD	OXA-121	No	Class D beta-lactamase	Drug inactivation	Beta-lactam
EU375515.1.gene1.p1	CARD	OXA-128	No	Class D beta-lactamase	Drug inactivation	Beta-lactam
U59183.1.gene3.p01	CARD	OXA-13	No	Class D beta-lactamase	Drug inactivation	Beta-lactam
EU547445.1.gene1.p1	CARD	OXA-130	No	Class D beta-lactamase	Drug inactivation	Beta-lactam
EU547446.1.gene1.p1	CARD	OXA-131	No	Class D beta-lactamase	Drug inactivation	Beta-lactam
EU547447.1.gene1.p1	CARD	OXA-132	No	Class D beta-lactamase	Drug inactivation	Beta-lactam
EU571228.1.gene2.p01	CARD	OXA-133	No	Class D beta-lactamase	Drug inactivation	Beta-lactam
HQ122933.1.gene1.p01	CARD	OXA-134	No	Class D beta-lactamase	Drug inactivation	Beta-lactam
EU086830.1.gene1.p01	CARD	OXA-136	No	Class D beta-lactamase	Drug inactivation	Beta-lactam
EU086834.1.gene1.p01	CARD	OXA-137	No	Class D beta-lactamase	Drug inactivation	Beta-lactam
EU670845.2.gene4.p01	CARD	OXA-138	No	Class D beta-lactamase	Drug inactivation	Beta-lactam
AM991978.1.gene1.p01	CARD	OXA-139	No	Class D beta-lactamase	Drug inactivation	Beta-lactam
AF060206.1.gene1.p1	CARD	OXA-14/OXA-17	No	Class D beta-lactamase	Drug inactivation	Beta-lactam
L38523.1.gene1.p01	CARD	OXA-14/OXA-17	No	Class D beta-lactamase	Drug inactivation	Beta-lactam
EF552405.1.gene1.p01	CARD	OXA-141	No	Class D beta-lactamase	Drug inactivation	Beta-lactam
EU358785.1.gene2.p01	CARD	OXA-142	No	Class D beta-lactamase	Drug inactivation	Beta-lactam
GQ861437.1.gene4.p01	CARD	OXA-143	No	Class D beta-lactamase	Drug inactivation	Beta-lactam
FJ872530.1.gene1.p01	CARD	OXA-144	No	Class D beta-lactamase	Drug inactivation	Beta-lactam
FJ790516.1.gene3.p01	CARD	OXA-145	No	Class D beta-lactamase	Drug inactivation	Beta-lactam
FJ194494.1.gene1.p01	CARD	OXA-146	No	Class D beta-lactamase	Drug inactivation	Beta-lactam
FJ848783.1.gene3.p01	CARD	OXA-147	No	Class D beta-lactamase	Drug inactivation	Beta-lactam
GQ853679.1.gene1.p1	CARD	OXA-148	No	Class D beta-lactamase	Drug inactivation	Beta-lactam
GQ853680.1.gene1.p1	CARD	OXA-149	No	Class D beta-lactamase	Drug inactivation	Beta-lactam
GQ853681.1.gene1.p1	CARD	OXA-150	No	Class D beta-lactamase	Drug inactivation	Beta-lactam
AF043100.1.gene1.p1	CARD	OXA-16	No	Class D beta-lactamase	Drug inactivation	Beta-lactam
GU199038.2.gene3.p01	CARD	OXA-160	No	Class D beta-lactamase	Drug inactivation	Beta-lactam
GQ202693.1.gene2.p01	CARD	OXA-161	No	Class D beta-lactamase	Drug inactivation	Beta-lactam
HM015773.1.gene6.p01	CARD	OXA-162	No	Class D beta-lactamase	Drug inactivation	Beta-lactam
HQ700343.1.gene1.p01	CARD	OXA-163	No	Class D beta-lactamase	Drug inactivation	Beta-lactam
HM488986.1.gene1.p1	CARD	OXA-165	No	Class D beta-lactamase	Drug inactivation	Beta-lactam
HM488987.1.gene1.p1	CARD	OXA-166	No	Class D beta-lactamase	Drug inactivation	Beta-lactam
HM488988.1.gene1.p1	CARD	OXA-167	No	Class D beta-lactamase	Drug inactivation	Beta-lactam
HM488989.1.gene1.p1	CARD	OXA-168	No	Class D beta-lactamase	Drug inactivation	Beta-lactam
HM488990.1.gene1.p1	CARD	OXA-169	No	Class D beta-lactamase	Drug inactivation	Beta-lactam
HM488992.1.gene1.p1	CARD	OXA-171	No	Class D beta-lactamase	Drug inactivation	Beta-lactam
HM113558.1.gene1.p01	CARD	OXA-172	No	Class D beta-lactamase	Drug inactivation	Beta-lactam
HM113559.1.gene1.p01	CARD	OXA-173	No	Class D beta-lactamase	Drug inactivation	Beta-lactam
HM113560.1.gene1.p01	CARD	OXA-174	No	Class D beta-lactamase	Drug inactivation	Beta-lactam
HM113561.1.gene1.p01	CARD	OXA-175	No	Class D beta-lactamase	Drug inactivation	Beta-lactam
HM113562.1.gene1.p01	CARD	OXA-176	No	Class D beta-lactamase	Drug inactivation	Beta-lactam
HM113563.1.gene1.p01	CARD	OXA-177	No	Class D beta-lactamase	Drug inactivation	Beta-lactam
HM113564.1.gene1.p01	CARD	OXA-178	No	Class D beta-lactamase	Drug inactivation	Beta-lactam
HM570035.1.gene1.p01	CARD	OXA-179	No	Class D beta-lactamase	Drug inactivation	Beta-lactam
U85514.1.gene1.p01	CARD	OXA-18	No	Class D beta-lactamase	Drug inactivation	Beta-lactam
HM570036.1.gene1.p01	CARD	OXA-180	No	Class D beta-lactamase	Drug inactivation	Beta-lactam
JN205800.1.gene6.p01	CARD	OXA-181	No	Class D beta-lactamase	Drug inactivation	Beta-lactam
HM640278.2.gene1.p01	CARD	OXA-182	No	Class D beta-lactamase	Drug inactivation	Beta-lactam
JQ396378.1.gene1.p01	CARD	OXA-184	No	Class D beta-lactamase	Drug inactivation	Beta-lactam
AF043381.1.gene3.p01	CARD	OXA-19	No	Class D beta-lactamase	Drug inactivation	Beta-lactam
JF273470.1.gene1.p01	CARD	OXA-192	No	Class D beta-lactamase	Drug inactivation	Beta-lactam
HQ425492.1.gene1.p01	CARD	OXA-194	No	Class D beta-lactamase	Drug inactivation	Beta-lactam
HQ425493.1.gene1.p01	CARD	OXA-195	No	Class D beta-lactamase	Drug inactivation	Beta-lactam
HQ425494.1.gene1.p01	CARD	OXA-196	No	Class D beta-lactamase	Drug inactivation	Beta-lactam
HQ425495.1.gene1.p01	CARD	OXA-197	No	Class D beta-lactamase	Drug inactivation	Beta-lactam
HQ634775.2.gene5.p01	CARD	OXA-198	No	Class D beta-lactamase	Drug inactivation	Beta-lactam
JN704570.1.gene5.p1	CARD	OXA-199	No	Class D beta-lactamase	Drug inactivation	Beta-lactam
AF024602.1.gene3.p01	CARD	OXA-20	No	Class D beta-lactamase	Drug inactivation	Beta-lactam
NC_010611.6236097.p01	CARD	OXA-20	No	Class D beta-lactamase	Drug inactivation	Beta-lactam
HQ734811.1.gene1.p01	CARD	OXA-200	No	Class D beta-lactamase	Drug inactivation	Beta-lactam
HQ734812.1.gene1.p01	CARD	OXA-201	No	Class D beta-lactamase	Drug inactivation	Beta-lactam
HQ734813.1.gene1.p01	CARD	OXA-202	No	Class D beta-lactamase	Drug inactivation	Beta-lactam
HQ998857.1.gene1.p01	CARD	OXA-203	No	Class D beta-lactamase	Drug inactivation	Beta-lactam
JQ809466.1.gene5.p01	CARD	OXA-204	No	Class D beta-lactamase	Drug inactivation	Beta-lactam
JF800667.1.gene2.p01	CARD	OXA-205	No	Class D beta-lactamase	Drug inactivation	Beta-lactam
AB634250.1.gene1.p01	CARD	OXA-206	No	Class D beta-lactamase	Drug inactivation	Beta-lactam
JQ838185.1.gene1.p01	CARD	OXA-207	No	Class D beta-lactamase	Drug inactivation	Beta-lactam
FR853176.1.gene1.p01	CARD	OXA-208	No	Class D beta-lactamase	Drug inactivation	Beta-lactam
JF268688.1.gene5.p01	CARD	OXA-209	No	Class D beta-lactamase	Drug inactivation	Beta-lactam
DQ522237.1.gene5.p01	CARD	OXA-21	No	Class D beta-lactamase	Drug inactivation	Beta-lactam
Y10693.2.gene1.p2	CARD	OXA-21	No	Class D beta-lactamase	Drug inactivation	Beta-lactam
JN861779.1.gene1.p01	CARD	OXA-211	No	Class D beta-lactamase	Drug inactivation	Beta-lactam
JN861780.1.gene1.p01	CARD	OXA-212	No	Class D beta-lactamase	Drug inactivation	Beta-lactam
JN861781.1.gene1.p01	CARD	OXA-213	No	Class D beta-lactamase	Drug inactivation	Beta-lactam
JN861782.1.gene1.p01	CARD	OXA-214	No	Class D beta-lactamase	Drug inactivation	Beta-lactam
JN861783.1.gene1.p01	CARD	OXA-215	No	Class D beta-lactamase	Drug inactivation	Beta-lactam
FR865168.1.gene1.p01	CARD	OXA-216	No	Class D beta-lactamase	Drug inactivation	Beta-lactam
JN603240.1.gene1.p1	CARD	OXA-217	No	Class D beta-lactamase	Drug inactivation	Beta-lactam
JN215211.1.gene1.p01	CARD	OXA-219	No	Class D beta-lactamase	Drug inactivation	Beta-lactam
AF064820.3.gene2.p01	CARD	OXA-22	No	Class D beta-lactamase	Drug inactivation	Beta-lactam
JN248564.1.gene1.p01	CARD	OXA-223	No	Class D beta-lactamase	Drug inactivation	Beta-lactam
JN596991.2.gene4.p01	CARD	OXA-224	No	Class D beta-lactamase	Drug inactivation	Beta-lactam
JN638887.1.gene1.p01	CARD	OXA-225	No	Class D beta-lactamase	Drug inactivation	Beta-lactam
FJ617207.1.gene1.p01	CARD	OXA-226	No	Class D beta-lactamase	Drug inactivation	Beta-lactam
JQ422053.1.gene1.p01	CARD	OXA-228	No	Class D beta-lactamase	Drug inactivation	Beta-lactam
JQ422052.1.gene1.p01	CARD	OXA-229	No	Class D beta-lactamase	Drug inactivation	Beta-lactam
AJ132105.1.gene1.p01	CARD	OXA-23	No	Class D beta-lactamase	Drug inactivation	Beta-lactam
AY795964.gene.p01	CARD	OXA-23	No	Class D beta-lactamase	Drug inactivation	Beta-lactam
NC_011586.7044972.p01	CARD	OXA-23	No	Class D beta-lactamase	Drug inactivation	Beta-lactam
JQ422054.1.gene1.p01	CARD	OXA-230	No	Class D beta-lactamase	Drug inactivation	Beta-lactam
JQ326200.2.gene1.p01	CARD	OXA-231	No	Class D beta-lactamase	Drug inactivation	Beta-lactam
JX423831.1.gene5.p01	CARD	OXA-232	No	Class D beta-lactamase	Drug inactivation	Beta-lactam
JQ820240.2.gene3.p01	CARD	OXA-235	No	Class D beta-lactamase	Drug inactivation	Beta-lactam
JQ820242.1.gene1.p01	CARD	OXA-236	No	Class D beta-lactamase	Drug inactivation	Beta-lactam
JQ820241.1.gene1.p01	CARD	OXA-237	No	Class D beta-lactamase	Drug inactivation	Beta-lactam
AF509241.1.gene1.p01	CARD	OXA-24	No	Class D beta-lactamase	Drug inactivation	Beta-lactam
AJ239129.2.gene1.p01	CARD	OXA-24	No	Class D beta-lactamase	Drug inactivation	Beta-lactam
NC_012813.7996741.p01	CARD	OXA-24	No	Class D beta-lactamase	Drug inactivation	Beta-lactam
NC_013277.8458023.p01	CARD	OXA-24	No	Class D beta-lactamase	Drug inactivation	Beta-lactam
NC_013506.8571544.p01	CARD	OXA-24	No	Class D beta-lactamase	Drug inactivation	Beta-lactam
JX089628.1.gene1.p01	CARD	OXA-240	No	Class D beta-lactamase	Drug inactivation	Beta-lactam
JX025021.1.gene1.p01	CARD	OXA-241	No	Class D beta-lactamase	Drug inactivation	Beta-lactam
JX025022.1.gene1.p01	CARD	OXA-242	No	Class D beta-lactamase	Drug inactivation	Beta-lactam
JX206446.1.gene1.p01	CARD	OXA-243	No	Class D beta-lactamase	Drug inactivation	Beta-lactam
JX438000.1.gene1.p01	CARD	OXA-244	No	Class D beta-lactamase	Drug inactivation	Beta-lactam
JX438001.1.gene1.p01	CARD	OXA-245	No	Class D beta-lactamase	Drug inactivation	Beta-lactam
KF711993.1.gene1.p01	CARD	OXA-246	No	Class D beta-lactamase	Drug inactivation	Beta-lactam
JX893517.1.gene1.p01	CARD	OXA-247	No	Class D beta-lactamase	Drug inactivation	Beta-lactam
HE963769.1.gene1.p01	CARD	OXA-248	No	Class D beta-lactamase	Drug inactivation	Beta-lactam
HE963770.1.gene1.p01	CARD	OXA-249	No	Class D beta-lactamase	Drug inactivation	Beta-lactam
HE963771.1.gene1.p01	CARD	OXA-250	No	Class D beta-lactamase	Drug inactivation	Beta-lactam
JN118546.1.gene3.p01	CARD	OXA-251	No	Class D beta-lactamase	Drug inactivation	Beta-lactam
AB781687.1.gene1.p01	CARD	OXA-254	No	Class D beta-lactamase	Drug inactivation	Beta-lactam
KC479325.2.gene2.p01	CARD	OXA-255	No	Class D beta-lactamase	Drug inactivation	Beta-lactam
HE616889.1.gene2.p01	CARD	OXA-256	No	Class D beta-lactamase	Drug inactivation	Beta-lactam
KC567681.1.gene2.p1	CARD	OXA-257	No	Class D beta-lactamase	Drug inactivation	Beta-lactam
HE614014.2.gene1.p01	CARD	OXA-258	No	Class D beta-lactamase	Drug inactivation	Beta-lactam
AF201827.1.gene1.p01	CARD	OXA-26	No	Class D beta-lactamase	Drug inactivation	Beta-lactam
KC771279.1.gene1.p01	CARD	OXA-278	No	Class D beta-lactamase	Drug inactivation	Beta-lactam
AF231133.1.gene3.p01	CARD	OXA-28	No	Class D beta-lactamase	Drug inactivation	Beta-lactam
AJ400619.1.gene1.p01	CARD	OXA-29	No	Class D beta-lactamase	Drug inactivation	Beta-lactam
L07945.1.gene1.p01	CARD	OXA-3	No	Class D beta-lactamase	Drug inactivation	Beta-lactam
HF947514.1.gene1.p01	CARD	OXA-309	No	Class D beta-lactamase	Drug inactivation	Beta-lactam
KF057029.1.gene1.p01	CARD	OXA-312	No	Class D beta-lactamase	Drug inactivation	Beta-lactam
KF057030.1.gene1.p01	CARD	OXA-313	No	Class D beta-lactamase	Drug inactivation	Beta-lactam
KF057031.1.gene1.p01	CARD	OXA-314	No	Class D beta-lactamase	Drug inactivation	Beta-lactam
KF057032.1.gene1.p01	CARD	OXA-315	No	Class D beta-lactamase	Drug inactivation	Beta-lactam
KF057033.1.gene1.p01	CARD	OXA-316	No	Class D beta-lactamase	Drug inactivation	Beta-lactam
KF057034.1.gene1.p01	CARD	OXA-317	No	Class D beta-lactamase	Drug inactivation	Beta-lactam
AF315351.1.gene2.p01	CARD	OXA-32	No	Class D beta-lactamase	Drug inactivation	Beta-lactam
KF151169.1.gene1.p01	CARD	OXA-320	No	Class D beta-lactamase	Drug inactivation	Beta-lactam
KF203096.1.gene1.p01	CARD	OXA-322	No	Class D beta-lactamase	Drug inactivation	Beta-lactam
KF203097.1.gene1.p01	CARD	OXA-323	No	Class D beta-lactamase	Drug inactivation	Beta-lactam
KF203098.1.gene1.p01	CARD	OXA-324	No	Class D beta-lactamase	Drug inactivation	Beta-lactam
KF203099.1.gene1.p01	CARD	OXA-325	No	Class D beta-lactamase	Drug inactivation	Beta-lactam
KF203100.1.gene1.p01	CARD	OXA-326	No	Class D beta-lactamase	Drug inactivation	Beta-lactam
KF203101.1.gene1.p01	CARD	OXA-327	No	Class D beta-lactamase	Drug inactivation	Beta-lactam
KF203102.1.gene1.p01	CARD	OXA-328	No	Class D beta-lactamase	Drug inactivation	Beta-lactam
KF203103.1.gene1.p01	CARD	OXA-329	No	Class D beta-lactamase	Drug inactivation	Beta-lactam
AY008291.1.gene1.p1	CARD	OXA-33	No	Class D beta-lactamase	Drug inactivation	Beta-lactam
KF203104.1.gene1.p01	CARD	OXA-330	No	Class D beta-lactamase	Drug inactivation	Beta-lactam
KF203105.1.gene1.p01	CARD	OXA-331	No	Class D beta-lactamase	Drug inactivation	Beta-lactam
KF203106.1.gene1.p01	CARD	OXA-332	No	Class D beta-lactamase	Drug inactivation	Beta-lactam
KF203109.1.gene1.p01	CARD	OXA-335	No	Class D beta-lactamase	Drug inactivation	Beta-lactam
JN086160.1.gene3.p01	CARD	OXA-347	No	Class D beta-lactamase	Drug inactivation	Beta-lactam
KF297577.1.gene1.p01	CARD	OXA-348	No	Class D beta-lactamase	Drug inactivation	Beta-lactam
KF297578.1.gene1.p01	CARD	OXA-349	No	Class D beta-lactamase	Drug inactivation	Beta-lactam
KF297579.1.gene1.p01	CARD	OXA-350	No	Class D beta-lactamase	Drug inactivation	Beta-lactam
KF297580.1.gene1.p01	CARD	OXA-351	No	Class D beta-lactamase	Drug inactivation	Beta-lactam
KF297581.1.gene1.p01	CARD	OXA-352	No	Class D beta-lactamase	Drug inactivation	Beta-lactam
KF297582.1.gene1.p01	CARD	OXA-353	No	Class D beta-lactamase	Drug inactivation	Beta-lactam
KF297583.1.gene1.p01	CARD	OXA-354	No	Class D beta-lactamase	Drug inactivation	Beta-lactam
KF297584.1.gene1.p01	CARD	OXA-355	No	Class D beta-lactamase	Drug inactivation	Beta-lactam
KF297585.1.gene1.p01	CARD	OXA-356	No	Class D beta-lactamase	Drug inactivation	Beta-lactam
KF421160.1.gene1.p01	CARD	OXA-357	No	Class D beta-lactamase	Drug inactivation	Beta-lactam
KF421161.1.gene1.p01	CARD	OXA-358	No	Class D beta-lactamase	Drug inactivation	Beta-lactam
KF421162.1.gene1.p01	CARD	OXA-359	No	Class D beta-lactamase	Drug inactivation	Beta-lactam
KF421163.1.gene1.p01	CARD	OXA-360	No	Class D beta-lactamase	Drug inactivation	Beta-lactam
KF460532.1.gene1.p01	CARD	OXA-362	No	Class D beta-lactamase	Drug inactivation	Beta-lactam
KF460533.1.gene1.p01	CARD	OXA-363	No	Class D beta-lactamase	Drug inactivation	Beta-lactam
KF885217.1.gene1.p01	CARD	OXA-365	No	Class D beta-lactamase	Drug inactivation	Beta-lactam
AY007784.1.gene3.p01	CARD	OXA-37	No	Class D beta-lactamase	Drug inactivation	Beta-lactam
AB871653.1.gene14.p01	CARD	OXA-371	No	Class D beta-lactamase	Drug inactivation	Beta-lactam
KF986255.1.gene1.p01	CARD	OXA-374	No	Class D beta-lactamase	Drug inactivation	Beta-lactam
KF986256.1.gene1.p01	CARD	OXA-375	No	Class D beta-lactamase	Drug inactivation	Beta-lactam
KF986257.1.gene1.p01	CARD	OXA-376	No	Class D beta-lactamase	Drug inactivation	Beta-lactam
KF986258.1.gene1.p01	CARD	OXA-377	No	Class D beta-lactamase	Drug inactivation	Beta-lactam
KF986259.1.gene1.p01	CARD	OXA-378	No	Class D beta-lactamase	Drug inactivation	Beta-lactam
KF986260.1.gene1.p01	CARD	OXA-379	No	Class D beta-lactamase	Drug inactivation	Beta-lactam
[truncated: 2,119 more rows]

## Sheet: CARD headers
	ARO1	ARO2	ARO3	ARO	Organism
A15097.gene.p01	ARO:3000363 EreB.			ARO:3000363 EreB.	Escherichia coli	>A15097.gene.p01 ere(B)** protein. EreB Curated. Encoded by gene ere(B)**.
AB000617.1.gene3.p01	ARO:3003028 lmrA.			ARO:3003028 lmrA.	Bacillus subtilis	>AB000617.1.gene3.p01 LmrA. lmrA Curated. LmrA gene; probable repressor of lincomycin-resistance operon. Encoded by gene yccB.
AB008454.1.gene1.p01	ARO:3002493 SRT-1.			ARO:3002493 SRT-1.	Serratia marcescens	>AB008454.1.gene1.p01 SRT-1. Encoded by gene SRT-1. SRT-1 Curated.
AB010417.1.gene1.p01	ARO:3002194 IMP-3.			ARO:3002194 IMP-3.	Shigella flexneri	>AB010417.1.gene1.p01 beta-Lactamase. IMP-3 Curated. Encoded by gene beta-Lactamase.
AB011381.1.gene1.p01	ARO:3000379 oprM.			ARO:3000379 oprM.	Pseudomonas aeruginosa	>AB011381.1.gene1.p01 OprM. Encoded by gene oprM. oprM Curated.
AB014481.gene.p01	ARO:3002825 ErmY.			ARO:3002825 ErmY.	Staphylococcus aureus	>AB014481.gene.p01 ermY* protein. ErmY Curated. Encoded by gene ermY*.
AB015853.1.gene1.p01	ARO:3003034 mexX.			ARO:3003034 mexX.	Pseudomonas aeruginosa PAO1	>AB015853.1.gene1.p01 MexX. Encoded by gene mexX. mexX Curated.
AB015853.1.gene2.p01	ARO:3003033 mexY.			ARO:3003033 mexY.	Pseudomonas aeruginosa PAO1	>AB015853.1.gene2.p01 MexY. mexY Curated. Encoded by gene mexY.
AB016934.1.gene6.p01	ARO:3000423 FomA.			ARO:3000423 FomA.	Streptomyces wedmorensis	>AB016934.1.gene6.p01 Unknown product. Encoded by gene fomA. fomA Curated.
AB016934.1.gene7.p01	ARO:3000449 FomB.			ARO:3000449 FomB.	Streptomyces wedmorensis	>AB016934.1.gene7.p01 Unknown product. fomB Curated. Encoded by gene fomB.
AB020531.1.gene4.p01	ARO:3000318 mphB.			ARO:3000318 mphB.	Escherichia coli	>AB020531.1.gene4.p01 macrolide 2'-phosphotransferase II. mphB Curated. Encoded by gene mphB.
AB023477.1.gene1.p01	ARO:3001082 SHV-24.			ARO:3001082 SHV-24.	Escherichia coli	>AB023477.1.gene1.p01 blaZ beta-lactmase. SHV-24 Curated. Encoded by gene SHV-24.
AB028210.1.gene2.p01	ARO:3002544 AAC(3)-Xa.			ARO:3002544 AAC(3)-Xa.	Streptomyces griseus	>AB028210.1.gene2.p01 aminoglycoside 3-N-acetyltransferase. AAC(3)-Xa Curated. Encoded by gene kan.
AB038042.1.gene1.p01	ARO:3000316 mphA.			ARO:3000316 mphA.	Escherichia coli	>AB038042.1.gene1.p01 macrolide 2'-phosphotransferase I Mph(A). Encoded by gene mph(A). mphA Curated.
AB040994.1.gene1.p1	ARO:3002197 IMP-6.			ARO:3002197 IMP-6.	Serratia marcescens	>AB040994.1.gene1.p1 metallo-beta lactamase. IMP-6 Curated. Encoded by gene BAB15941.1.
AB049569.1.gene1.p01	ARO:3000958 TEM-91.			ARO:3000958 TEM-91.	Escherichia coli	>AB049569.1.gene1.p01 TEM-derived extended-spectrum beta-lactamase. Encoded by gene TEM-91. TEM-91 Curated.
AB061440.gene.p01	ARO:3002870 tet34.			ARO:3002870 tet34.	Vibrio sp. No.6	>AB061440.gene.p01 tet34 protein. tet34 Curated. Encoded by gene tet34.
AB061794.1.gene2.p01	ARO:3002545 AAC(6')-Ia.			ARO:3002545 AAC(6')-Ia.	Escherichia coli	>AB061794.1.gene2.p01 aminoglycoside 6'-N-acetyltransferase. Encoded by gene aacA1.
AB061794.1.gene5.p01	ARO:3000410 sul1.			ARO:3000410 sul1.	Escherichia coli	>AB061794.1.gene5.p01 dihydropteroate synthase. Encoded by gene sul1.
AB061794.1.gene7.p01	ARO:3002020 CMY-9.			ARO:3002020 CMY-9.	Escherichia coli	>AB061794.1.gene7.p01 class C beta-lactamase. CMY-9 Curated. AmpC beta-lactamase. Encoded by gene blaCMY-9.
AB074433.1.gene1.p01	ARO:3002201 IMP-10.			ARO:3002201 IMP-10.	Pseudomonas aeruginosa	>AB074433.1.gene1.p01 metallo-beta-lactamase IMP-10. IMP-10 Curated. Encoded by gene blaIMP-10.
AB074436.1.gene1.p01	ARO:3002202 IMP-11.			ARO:3002202 IMP-11.	Acinetobacter baumannii	>AB074436.1.gene1.p01 metallo-beta-lactamase IMP-11. IMP-11 Curated. Encoded by gene blaIMP-11.
AB080798.1.gene5.p01	ARO:3002670 cat.			ARO:3002670 cat.	Streptococcus suis	>AB080798.1.gene5.p01 chloramphenicol acetyltransferase. cat Curated. Encoded by gene cat.
AB082569.2.gene1.p01	ARO:3002670 cat.			ARO:3002670 cat.	Photobacterium damselae subsp. piscicida	>AB082569.2.gene1.p01 chloramphenicol acetyltransferase. cat Curated. Encoded by gene CAT.
AB083212.gene.p01	ARO:3000859 rmtA.			ARO:3000859 rmtA.	Pseudomonas aeruginosa	>AB083212.gene.p01 rmtA protein. rmtA Curated. Encoded by gene rmtA.
AB089190.1.gene1.p01	ARO:3001330 mdtD.			ARO:3001330 mdtD.	Escherichia coli	>AB089190.1.gene1.p01 putative drug transporter. Encoded by gene mdtD. Putative drug transporter, major facilitator superfamily (MFS), regulated by BaeSR two-component signal transduciton system, formerly known as yegB. mdtD Curated.
AB089595.1.gene1.p01	ARO:3000166 tetB.			ARO:3000166 tetB.	Gram-negative bacterium TC71	>AB089595.1.gene1.p01 Unknown product. Encoded by gene tetB. tetB Curated.
AB104852.1.gene2.p01	ARO:3002192 IMP-1.			ARO:3002192 IMP-1.	Pseudomonas aeruginosa	>AB104852.1.gene2.p01 IMP-1 metallo-beta-lactmase. Encoded by gene bla IMP.
AB104852.1.gene3.p01	ARO:3002573 AAC(6')-Iae.			ARO:3002573 AAC(6')-Iae.	Pseudomonas aeruginosa	>AB104852.1.gene3.p01 aminoglycoside acetyltransferase. Encoded by gene aac(6')-Iae. AAC(6')-Iae Curated.
AB104852.1.gene4.p01	ARO:3002601 aadA.			ARO:3002601 aadA.	Pseudomonas aeruginosa	>AB104852.1.gene4.p01 streptomycin adenyltransferase. Encoded by gene aadA1.
AB104852.1.gene6.p01	ARO:3000410 sul1.			ARO:3000410 sul1.	Pseudomonas aeruginosa	>AB104852.1.gene6.p01 Sul1 dihydropteroate synthase. Encoded by gene sul1.
AB107899.1.gene2.p01	ARO:3001856 CFE-1.			ARO:3001856 CFE-1.	Escherichia coli	>AB107899.1.gene2.p01 AmpC beta-lactamase CFE-1. Encoded by gene ampC. CFE-1 Curated.
AB113580.1.gene2.p01	ARO:3002332 GES-3.			ARO:3002332 GES-3.	Klebsiella pneumoniae	>AB113580.1.gene2.p01 beta-lactamase GES-3. GES-3 Curated. Encoded by gene blaGES-3.
AB113580.1.gene3.p01	ARO:3002545 AAC(6')-Ia.			ARO:3002545 AAC(6')-Ia.	Klebsiella pneumoniae	>AB113580.1.gene3.p01 aminoglycoside 6'-N-acetyltransferase. Encoded by gene aacA1.
AB114632.1.gene1.p01	ARO:3002529 AAC(3)-Id.			ARO:3002529 AAC(3)-Id.	Vibrio fluvialis	>AB114632.1.gene1.p01 aminoglycoside acetyltransferase. Encoded by gene aac(3)-Id.
AB114632.1.gene2.p01	ARO:3002607 aadA7.			ARO:3002607 aadA7.	Vibrio fluvialis	>AB114632.1.gene2.p01 aminoglycoside adenyltransferase. Encoded by gene aadA7. aadA7 Curated.
AB116260.1.gene2.p01	ARO:3002333 GES-4.			ARO:3002333 GES-4.	Klebsiella pneumoniae	>AB116260.1.gene2.p01 beta-lactamase GES-4. Encoded by gene blaGES-4. GES-4 Curated.
AB116260.1.gene3.p01	ARO:3002545 AAC(6')-Ia.			ARO:3002545 AAC(6')-Ia.	Klebsiella pneumoniae	>AB116260.1.gene3.p01 aminoglycoside 6'-N-acetyltransferase. Encoded by gene aacA1.
AB116646.1.gene1.p01	ARO:3002563 AAC(6')-Isa.			ARO:3002563 AAC(6')-Isa.	Streptomyces albulus	>AB116646.1.gene1.p01 kanamycin acetyltransferase. AAC(6')-Isa Curated. Encoded by gene kat.
AB119105.1.gene1.p01	ARO:3002572 AAC(6')-Iad.			ARO:3002572 AAC(6')-Iad.	Acinetobacter pittii	>AB119105.1.gene1.p01 aminoglycoside 6'-N-acetyltransferase. AAC(6')-Iad Curated. Encoded by gene aac(6')-Iad.
AB164230.1.gene1.p01	ARO:3002593 AAC(6')-Ib-SK.			ARO:3002593 AAC(6')-Ib-SK.	Streptomyces kanamyceticus	>AB164230.1.gene1.p01 aminoglycoside 6'-N-acetyltransferase. AAC(6')-Ib-SK Curated. Encoded by gene kac.
AB176534.1.gene1.p01	ARO:3001897 CTX-M-35.			ARO:3001897 CTX-M-35.	Klebsiella oxytoca	>AB176534.1.gene1.p01 beta-lactamase CTX-M-35. CTX-M-35 Curated. Encoded by gene blaCTX-M-35.
AB177384.1.gene1.p01	ARO:3001898 CTX-M-36.			ARO:3001898 CTX-M-36.	Escherichia coli	>AB177384.1.gene1.p01 beta-lactamase CTX-M-36. CTX-M-36 Curated. Encoded by gene blaCTX-M-36.
AB187515.1.orf3.gene.p01	ARO:3002790 QnrS1.			ARO:3002790 QnrS1.	Shigella flexneri	>AB187515.1.orf3.gene.p01 Qnr. Encoded by gene qnr. QnrS1 Curated.
AB194410.1.gene1.p01	ARO:3002030 CMY-19.			ARO:3002030 CMY-19.	Klebsiella pneumoniae	>AB194410.1.gene1.p01 class C beta-lactamase. Encoded by gene blaCMY-19. CMY-19 Curated.
AB196988.1.gene1.p01	ARO:3002211 IMP-20.			ARO:3002211 IMP-20.	Pseudomonas aeruginosa	>AB196988.1.gene1.p01 metallo-beta-lactamase IMP-20. IMP-20 Curated. Encoded by gene blaIMP-20.
AB204557.1.gene1.p01	ARO:3002212 IMP-21.			ARO:3002212 IMP-21.	Pseudomonas aeruginosa	>AB204557.1.gene1.p01 metallo-beta-lactamase IMP-21. Encoded by gene blaIMP-21. IMP-21 Curated.
AB204810.2.gene1.p01	ARO:3000753 abeM.			ARO:3000753 abeM.	Acinetobacter baumannii	>AB204810.2.gene1.p01 multidrug efflux pump AbeM. abeM Curated. Encoded by gene abeM.
AB205197.1.gene1.p01	ARO:3001924 CTX-M-63.			ARO:3001924 CTX-M-63.	Klebsiella pneumoniae	>AB205197.1.gene1.p01 beta-lactamase CTX-M-63. Encoded by gene blaCTX-M-63. CTX-M-63 Curated.
AB205645.1.gene2.p01	ARO:3002868 dfrG.			ARO:3002868 dfrG.	Staphylococcus aureus	>AB205645.1.gene2.p01 dihydrofolate reductase. dfrG Curated. Trimethoprim-resistance. Encoded by gene dfrG.
AB211124.gene.p01	ARO:3002895 sat-1.			ARO:3002895 sat-1.	Escherichia coli	>AB211124.gene.p01 sat1 protein. Encoded by gene sat1.
AB261016.1.gene1.p01	ARO:3002665 npmA.			ARO:3002665 npmA.	Escherichia coli	>AB261016.1.gene1.p01 16S rRNA methylase. Encoded by gene npmA. npmA Curated.
AB280919.1.gene1.p01	ARO:3002048 CMY-37.			ARO:3002048 CMY-37.	Citrobacter freundii	>AB280919.1.gene1.p01 class C beta-lactamase CMY-37. CMY-37 Curated. Encoded by gene blaCMY-37.
AB284167.2.gene1.p01	ARO:3001925 CTX-M-64.			ARO:3001925 CTX-M-64.	Shigella sonnei	>AB284167.2.gene1.p01 cefotaximase. CTX-M-64 Curated. Encoded by gene blaCTX-M-64.
AB300358.1.gene1.p01	ARO:3002037 CMY-26.			ARO:3002037 CMY-26.	Klebsiella oxytoca	>AB300358.1.gene1.p01 class C beta-lactamase CMY-26. CMY-26 Curated. Encoded by gene blaCMY-26.
AB302939.1.gene1.p01	ARO:3001115 SHV-60.			ARO:3001115 SHV-60.	Klebsiella pneumoniae	>AB302939.1.gene1.p01 beta-lactamase SHV-60. SHV-60 Curated. Encoded by gene blaSHV-60.
AB364006.1.gene1.p01	ARO:3000847 KHM-1 beta-lactamase.			ARO:3000847 KHM-1 beta-lactamase.	Citrobacter freundii	>AB364006.1.gene1.p01 metallo-beta-lactamase. KHM-1 beta-lactamase Curated. Encoded by gene blaKHM-1.
AB372224.1.gene1.p01	ARO:3002050 CMY-39.			ARO:3002050 CMY-39.	Citrobacter freundii	>AB372224.1.gene1.p01 class C beta-lactamase CMY-39. CMY-39 Curated. Encoded by gene blaCMY-39.
AB372881.1.gene1.p01	ARO:3001160 SHV-111.			ARO:3001160 SHV-111.	Klebsiella pneumoniae	>AB372881.1.gene1.p01 beta-lactamase SHV. Encoded by gene blaSHV. SHV-111 Curated.
AB379831.1.gene1.p01	ARO:3002735 QnrB20.			ARO:3002735 QnrB20.	Escherichia coli	>AB379831.1.gene1.p01 pentapeptide repeat protein. QnrB20 Curated. Encoded by gene qnrB20. Pentapeptide repeat family protein.
AB429270.1.gene1.p01	ARO:3002052 CMY-41.			ARO:3002052 CMY-41.	Citrobacter freundii	>AB429270.1.gene1.p01 beta-lactamase CMY-41. CMY-41 Curated. Encoded by gene blaCMY-41.
AB462903.1.gene2.p01	ARO:3002574 AAC(6')-Iaf.			ARO:3002574 AAC(6')-Iaf.	Pseudomonas aeruginosa	>AB462903.1.gene2.p01 aminoglycoside 6'-N-acetyltransferase. AAC(6')-Iaf Curated. Encoded by gene aac(6')-Iaf.
AB462903.1.gene3.p01	ARO:3002192 IMP-1.			ARO:3002192 IMP-1.	Pseudomonas aeruginosa	>AB462903.1.gene3.p01 metallo beta lactamase. Encoded by gene blaIMP-1.
AB462903.1.gene5.p01	ARO:3000410 sul1.			ARO:3000410 sul1.	Pseudomonas aeruginosa	>AB462903.1.gene5.p01 Sul1 dihydropteroate synthase. Encoded by gene sul1.
AB522969.1.gene1.p01	ARO:3002874 FosC2.			ARO:3002874 FosC2.	Escherichia coli	>AB522969.1.gene1.p01 fosfomycin resistance protein FosC2. Encoded by gene fosC2. FosC2 Curated.
AB529520.1.gene1.p01	ARO:3002263 IND-7.			ARO:3002263 IND-7.	Chryseobacterium indologenes	>AB529520.1.gene1.p01 metallo-beta-lactamase IND-7. IND-7 Curated. Encoded by gene blaIND-7.
AB551737.1.gene1.p01	ARO:3001177 SHV-133.			ARO:3001177 SHV-133.	Klebsiella pneumoniae	>AB551737.1.gene1.p01 beta-lactamase SHV-133. Encoded by gene SHV-133. SHV-133 Curated.
AB563173.1.gene1.p01	ARO:3002270 IND-15.			ARO:3002270 IND-15.	Chryseobacterium indologenes	>AB563173.1.gene1.p01 metallo-beta-lactamase IND-15. IND-15 Curated. Encoded by gene blaIND-15.
AB566411.1.gene1.p01	ARO:3003046 qacA.			ARO:3003046 qacA.	Staphylococcus aureus	>AB566411.1.gene1.p01 multidrug efflux pump. Encoded by gene qacA. qacA Curated.
AB587082.1.gene1.p01	ARO:3002069 CMY-59.			ARO:3002069 CMY-59.	Escherichia coli	>AB587082.1.gene1.p01 AmpC type beta-lactamase. CMY-59 Curated. AmpC type beta-lactamase (CMY-59). Encoded by gene blaCMY-59.
AB634250.1.gene1.p01	ARO:3001484 OXA-206.			ARO:3001484 OXA-206.	Acinetobacter baumannii	>AB634250.1.gene1.p01 class D beta-lactamase OXA-206. OXA-206 Curated. Encoded by gene blaOXA-206.
AB636283.1.gene1.p01	ARO:3000854 SMB-1 beta-lactamase.			ARO:3000854 SMB-1 beta-lactamase.	Serratia marcescens	>AB636283.1.gene1.p01 metallo-beta-lactamase. Encoded by gene SMB-1. SMB-1 beta-lactamase Curated.
AB639410.1.gene1.p01	ARO:3003039 oprA.			ARO:3003039 oprA.	Pseudomonas aeruginosa	>AB639410.1.gene1.p01 outer membrane protein. Encoded by gene oprA. oprA Curated.
AB699171.1.gene1.p01	ARO:3002100 CMY-87.			ARO:3002100 CMY-87.	Klebsiella pneumoniae	>AB699171.1.gene1.p01 class C beta-lactamase CMY-87. Encoded by gene blaCMY-87. CMY-87 Curated.
AB700703.1.gene1.p01	ARO:3001057 TEM-198.			ARO:3001057 TEM-198.	Klebsiella pneumoniae	>AB700703.1.gene1.p01 beta-lactamase TEM-198. TEM-198 Curated. Encoded by gene blaTEM-198.
AB703103.1.gene1.p01	ARO:3001985 CTX-M-126.			ARO:3001985 CTX-M-126.	Escherichia coli	>AB703103.1.gene1.p01 beta-lactamase CTX-M-126. CTX-M-126 Curated. Encoded by gene blaCTX-M-126.
AB715422.1.gene3.p01	ARO:3002548 AAC(6')-Ib'.			ARO:3002548 AAC(6')-Ib'.	Klebsiella oxytoca	>AB715422.1.gene3.p01 6'-N-aminoglycoside acetyltransferase. Encoded by gene aacA4.
AB715422.1.gene4.p01	ARO:3002225 IMP-34.			ARO:3002225 IMP-34.	Klebsiella oxytoca	>AB715422.1.gene4.p01 metallo-beta-lactamase IMP-34. IMP-34 Curated. Encoded by gene blaIMP-34.
AB733453.1.gene1.p01	ARO:3001204 SHV-167.			ARO:3001204 SHV-167.	Klebsiella pneumoniae	>AB733453.1.gene1.p01 beta-lactamase SHV-167. SHV-167 Curated. Encoded by gene blaSHV-167.
AB734053.1.gene5.p01	ARO:3002774 QnrB61.			ARO:3002774 QnrB61.	Citrobacter braakii	>AB734053.1.gene5.p01 QnrB61. Encoded by gene qnrB61. QnrB61 Curated. Pentapeptide repeat protein; confers resistance to quinolones.
AB734055.1.gene2.p01	ARO:3002773 QnrB60.			ARO:3002773 QnrB60.	Citrobacter freundii	>AB734055.1.gene2.p01 QnrB60. Encoded by gene qnrB60. QnrB60 Curated.
AB737978.1.gene1.p01	ARO:3001827 ACT-16.			ARO:3001827 ACT-16.	Enterobacter cloacae	>AB737978.1.gene1.p01 beta lactamase ACT-16. ACT-16 Curated. Encoded by gene blaACT-16.
AB744718.1.gene1.p01	ARO:3002358 NDM-8.			ARO:3002358 NDM-8.	Escherichia coli	>AB744718.1.gene1.p01 NDM-8 metallo-beta-lactamase. Metallo-beta-lactamase (MBL) NDM-8. Encoded by gene blaNDM-8. NDM-8 Curated.
AB753456.1.gene1.p01	ARO:3002233 IMP-42.			ARO:3002233 IMP-42.	Acinetobacter soli	>AB753456.1.gene1.p01 metallo-beta-lactamase IMP-42. IMP-42 Curated. Encoded by gene blaIMP-42.
AB753457.1.gene1.p01	ARO:3002231 IMP-40.			ARO:3002231 IMP-40.	Pseudomonas aeruginosa	>AB753457.1.gene1.p01 metallo-beta-lactamase IMP-40. IMP-40 Curated. Encoded by gene blaIMP-40.
AB753458.1.gene1.p01	ARO:3002232 IMP-41.			ARO:3002232 IMP-41.	Pseudomonas aeruginosa	>AB753458.1.gene1.p01 metallo-beta-lactamase IMP-41. IMP-41 Curated. Encoded by gene blaIMP-41.
AB765395.1.gene1.p1	ARO:3002993 AQU-1.			ARO:3002993 AQU-1.	Aeromonas dhakensis	>AB765395.1.gene1.p1 AQU-1-type AmpC beta-lactamase. Encoded by gene BAM76830.1. AQU-1 Curated.
AB777500.1.gene3.p01	ARO:3002576 AAC(6')-Ib3.			ARO:3002576 AAC(6')-Ib3.	Pseudomonas aeruginosa	>AB777500.1.gene3.p01 6'-N-aminoglycoside acetyltransferase. Encoded by gene aac(6')-Ib.
AB777500.1.gene4.p01	ARO:3002234 IMP-43.			ARO:3002234 IMP-43.	Pseudomonas aeruginosa	>AB777500.1.gene4.p01 metallo-beta-lactamase. IMP-43 Curated. Encoded by gene blaIMP-43.
AB777500.1.gene5.p01	ARO:3001397 OXA-2.			ARO:3001397 OXA-2.	Pseudomonas aeruginosa	>AB777500.1.gene5.p01 oxacillinase. Encoded by gene blaOXA-2. OXA-2 Curated.
AB777500.1.gene8.p01	ARO:3000410 sul1.			ARO:3000410 sul1.	Pseudomonas aeruginosa	>AB777500.1.gene8.p01 Sul1 dihydropteroate synthase. Encoded by gene sul1.
AB777501.1.gene2.p01	ARO:3002235 IMP-44.			ARO:3002235 IMP-44.	Pseudomonas aeruginosa	>AB777501.1.gene2.p01 metallo-beta-lactamase. IMP-44 Curated. Encoded by gene blaIMP-44.
AB777501.1.gene5.p01	ARO:3000410 sul1.			ARO:3000410 sul1.	Pseudomonas aeruginosa	>AB777501.1.gene5.p01 Sul1 dihydropteroate synthase. Encoded by gene sul1.
AB781687.1.gene1.p01	ARO:3001682 OXA-254.			ARO:3001682 OXA-254.	Acinetobacter baumannii	>AB781687.1.gene1.p01 blaOXA-51-like beta-lactamase. Encoded by gene blaOXA-254. OXA-254 Curated.
AB871653.1.gene14.p01	ARO:3001557 OXA-371.			ARO:3001557 OXA-371.	Acinetobacter baumannii	>AB871653.1.gene14.p01 class D beta-lactamase. Encoded by gene OXA-371. OXA-371 Curated.
AB872957.1.gene1.p01	ARO:3002071 CMY-110.			ARO:3002071 CMY-110.	Escherichia coli	>AB872957.1.gene1.p01 beta-lactamase. Encoded by gene blaCMY-110. CMY-110 Curated.
AB894099.1.gene3.p01	ARO:3000785 cmeC.			ARO:3000785 cmeC.	Campylobacter jejuni subsp. jejuni	>AB894099.1.gene3.p01 CmeC. cmeC Curated. Encoded by gene cmeC.
AB900900.1.gene1.p01	ARO:3001994 CTX-M-137.			ARO:3001994 CTX-M-137.	Escherichia coli	>AB900900.1.gene1.p01 extended spectrum beta lactamase. CTX-M-137 Curated. Encoded by gene blaCTX-M-137.
AB926431.1.gene1.p01	ARO:3002362 NDM-12.			ARO:3002362 NDM-12.	Escherichia coli	>AB926431.1.gene1.p01 metallo-beta-lactamase NDM-12. NDM-12 Curated. Encoded by gene blaNDM-12.
AB926431.1.gene2.p01	ARO:3001205 bleomycin resistance protein (BRP).			ARO:3001205 bleomycin resistance protein (BRP).	Escherichia coli	>AB926431.1.gene2.p01 bleomycine resistance protein. Encoded by gene bleMBL.
ACMJ01000036.1.gene83.p01	ARO:3003072 Bacillus intrinsic mph.			ARO:3003072 Bacillus intrinsic mph.	Bacillus cereus Rock3-29	>ACMJ01000036.1.gene83.p01 Macrolide 2'-phosphotransferase II. Similar to Macrolide 2'-phosphotransferase II of Firmicutes UniRef RepID=Q3ERX7_BACTI. Bacillus intrinsic mph Curated. Encoded by gene bcere0020_14040.
ACNI01000036.1.gene35.p01	ARO:3003072 Bacillus intrinsic mph.			ARO:3003072 Bacillus intrinsic mph.	Bacillus thuringiensis serovar huazhongensis BGSC 4BD1	>ACNI01000036.1.gene35.p01 Macrolide 2'-phosphotransferase II. Similar to Macrolide 2'-phosphotransferase II of Firmicutes UniRef RepID=Q3ERX7_BACTI. Encoded by gene bthur0011_13900. Bacillus intrinsic mph Curated.
AE000516.2.gene1302.p01	ARO:3000226 sulfonamide resistant dihydropteroate synthase folP.			ARO:3000226 sulfonamide resistant dihydropteroate synthase folP.	Mycobacterium tuberculosis CDC1551	>AE000516.2.gene1302.p01 dihydropteroate synthase. Identified by similarity to EGAD:16740; match to protein family HMM PF00809; match to protein family HMM TIGR01496. Encoded by gene folP-1.
AE000516.2.gene1666.p01	ARO:3000619 fluoroquinolone resistant parC.			ARO:3000619 fluoroquinolone resistant parC.	Mycobacterium tuberculosis CDC1551	>AE000516.2.gene1666.p01 protozoan/cyanobacterial globin family protein. Encoded by gene MT1594. Identified by similarity to EGAD:75940; match to protein family HMM PF01152.
AE000516.2.gene2093.p01	ARO:3000457 aminocoumarin resistant parE.			ARO:3000457 aminocoumarin resistant parE.	Mycobacterium tuberculosis CDC1551	>AE000516.2.gene2093.p01 plasmid stabilization protein ParE. Encoded by gene parE. Identified by similarity to EGAD:12592; match to protein family HMM PF05016.
AE000516.2.gene2130.p01	ARO:3000392 Erm(37).			ARO:3000392 Erm(37).	Mycobacterium tuberculosis CDC1551	>AE000516.2.gene2130.p01 rRNA adenine N-6-methyltransferase, putative. Identified by similarity to EGAD:29746; match to protein family HMM PF00398. Encoded by gene MT2042.
AE000516.2.gene2298.p01	ARO:3000457 aminocoumarin resistant parE.			ARO:3000457 aminocoumarin resistant parE.	Mycobacterium tuberculosis CDC1551	>AE000516.2.gene2298.p01 hypothetical protein. Identified by Glimmer2; putative. Encoded by gene MT2200.
AE000516.2.gene277.p01	ARO:3002525 AAC(2')-Ic.			ARO:3002525 AAC(2')-Ic.	Mycobacterium tuberculosis CDC1551	>AE000516.2.gene277.p01 aminoglycoside 2-N-acetyltransferase. Encoded by gene aac. Identified by similarity to EGAD:155035; match to protein family HMM PF00583.
AE000516.2.gene3632.p01	ARO:3003035 mfpA.			ARO:3003035 mfpA.	Mycobacterium tuberculosis CDC1551	>AE000516.2.gene3632.p01 pentapeptide repeat family protein. Identified by match to protein family HMM PF00805. mfpA Curated. Encoded by gene MT3469.
AE000516.2.gene3902.p01	ARO:3000226 sulfonamide resistant dihydropteroate synthase folP.			ARO:3000226 sulfonamide resistant dihydropteroate synthase folP.	Mycobacterium tuberculosis CDC1551	>AE000516.2.gene3902.p01 dihydropteroate synthase. Encoded by gene folP-2. Identified by similarity to EGAD:16740; match to protein family HMM PF00809; match to protein family HMM TIGR01496.
AE000516.2.gene4100.p01	ARO:3000235 ethambutol resistant embB.			ARO:3000235 ethambutol resistant embB.	Mycobacterium tuberculosis CDC1551	>AE000516.2.gene4100.p01 arabinosyl transferase. Encoded by gene embA. Identified by similarity to EGAD:144791; match to protein family HMM PF04602.
AE000516.2.gene4101.p01	ARO:3000235 ethambutol resistant embB.			ARO:3000235 ethambutol resistant embB.	Mycobacterium tuberculosis CDC1551	>AE000516.2.gene4101.p01 arabinosyl transferase. Encoded by gene embB. Identified by similarity to EGAD:144792; match to protein family HMM PF04602.
AE000516.2.gene6.p01	ARO:3000618 fluoroquinolone resistant gyrA.			ARO:3000618 fluoroquinolone resistant gyrA.	Mycobacterium tuberculosis CDC1551	>AE000516.2.gene6.p01 DNA gyrase subunit A. Encoded by gene gyrA. Identified by similarity to EGAD:38801; match to protein family HMM PF00521; match to protein family HMM PF03989; match to protein family HMM TIGR01063.
AE000516.2.gene708.p01	ARO:3003090 daptomycin resistant beta-subunit of RNA polymerase (rpoB).	ARO:3000210 rifampin resistant beta-subunit of RNA polymerase (rpoB).		ARO:3003090 daptomycin resistant beta-subunit of RNA polymerase (rpoB). ARO:3000210 rifampin resistant beta-subunit of RNA polymerase (rpoB).	Mycobacterium tuberculosis CDC1551	>AE000516.2.gene708.p01 DNA-directed RNA polymerase, beta subunit. Identified by similarity to EGAD:24297; match to protein family HMM PF00562; match to protein family HMM PF04560; match to protein family HMM PF04561; match to protein family HMM PF04563; match to protein family HMM PF04565; match to protein family HMM TIGR01612. Encoded by gene rpoB.
AE015929.1.gene1125.p01	ARO:3002865 dfrC.			ARO:3002865 dfrC.	Staphylococcus epidermidis ATCC 12228	>AE015929.1.gene1125.p01 dihydrofolate reductase. Encoded by gene SE_1119.
AE015929.1.gene468.p01	ARO:3000391 norA.			ARO:3000391 norA.	Staphylococcus epidermidis ATCC 12228	>AE015929.1.gene468.p01 quinolone resistance protein. Encoded by gene SE_0466.
AE015929.1.gene5.p01	ARO:3000618 fluoroquinolone resistant gyrA.			ARO:3000618 fluoroquinolone resistant gyrA.	Staphylococcus epidermidis ATCC 12228	>AE015929.1.gene5.p01 DNA gyrase subunit A. Encoded by gene SE_0005.
AE016830.1.gene1598.p01	ARO:3000619 fluoroquinolone resistant parC.			ARO:3000619 fluoroquinolone resistant parC.	Enterococcus faecalis V583	>AE016830.1.gene1598.p01 DNA topoisomerase IV, A subunit. Encoded by gene parC. Similar to SP:P72525; identified by sequence similarity; putative.
AE016830.1.gene1599.p01	ARO:3000457 aminocoumarin resistant parE.			ARO:3000457 aminocoumarin resistant parE.	Enterococcus faecalis V583	>AE016830.1.gene1599.p01 DNA topoisomerase IV, B subunit. Similar to SP:Q59961; identified by sequence similarity; putative. Encoded by gene parE.
AE016830.1.gene2248.p01	ARO:3002916 vanV.			ARO:3002916 vanV.	Enterococcus faecalis V583	>AE016830.1.gene2248.p01 hypothetical protein. Encoded by gene EF_2292. Identified by match to TIGR protein family HMM TIGR01519. vanV Curated.
AE016830.1.gene2847.p01	ARO:3003077 liaF mutant conferring daptomycin resistance.			ARO:3003077 liaF mutant conferring daptomycin resistance.	Enterococcus faecalis V583	>AE016830.1.gene2847.p01 conserved hypothetical protein. Similar to GP:9501770, and GP:16413478; identified by sequence similarity; putative. Encoded by gene EF_2913. liaF mutant conferring daptomycin resistance Curated.
AE016830.1.gene3155.p01	ARO:3003090 daptomycin resistant beta-subunit of RNA polymerase (rpoB).	ARO:3000210 rifampin resistant beta-subunit of RNA polymerase (rpoB).		ARO:3003090 daptomycin resistant beta-subunit of RNA polymerase (rpoB). ARO:3000210 rifampin resistant beta-subunit of RNA polymerase (rpoB).	Enterococcus faecalis V583	>AE016830.1.gene3155.p01 DNA-directed RNA polymerase, beta subunit. Encoded by gene rpoB. Similar to GP:6002201, GB:D90402, GB:M74921, GB:S57283, GB:D13162, GB:D13163, GB:D13164, GB:D13165, GB:D13166, GB:D13167, GB:D13168, GB:S44866, SP:P24530, PID:181959, PID:182276, PID:219652, PID:285926, GB:D90402, GB:M74921, GB:S57283, GB:D13162, GB:D13163, GB:D13164, GB:D13165, GB:D13166, GB:D13167, GB:D131…
AE016830.1.gene3181.p01	ARO:3000226 sulfonamide resistant dihydropteroate synthase folP.			ARO:3000226 sulfonamide resistant dihydropteroate synthase folP.	Enterococcus faecalis V583	>AE016830.1.gene3181.p01 dihydropteroate synthase. Encoded by gene folP. Similar to SP:P28822, and SP:P15250; identified by sequence similarity; putative.
AE016830.1.gene6.p01	ARO:3000618 fluoroquinolone resistant gyrA.			ARO:3000618 fluoroquinolone resistant gyrA.	Enterococcus faecalis V583	>AE016830.1.gene6.p01 DNA gyrase, A subunit. Similar to GP:7532887; identified by sequence similarity; putative. Encoded by gene gyrA.
AE017334.2.gene115.p01	ARO:3003090 daptomycin resistant beta-subunit of RNA polymerase (rpoB).	ARO:3000210 rifampin resistant beta-subunit of RNA polymerase (rpoB).		ARO:3003090 daptomycin resistant beta-subunit of RNA polymerase (rpoB). ARO:3000210 rifampin resistant beta-subunit of RNA polymerase (rpoB).	Bacillus anthracis str. 'Ames Ancestor'	>AE017334.2.gene115.p01 DNA-directed RNA polymerase, beta subunit. Identified by match to protein family HMM PF00562; match to protein family HMM PF04560; match to protein family HMM PF04561; match to protein family HMM PF04563; match to protein family HMM PF04565; match to protein family HMM TIGR02013. Encoded by gene rpoB.
AE017334.2.gene1612.p01	ARO:3003072 Bacillus intrinsic mph.			ARO:3003072 Bacillus intrinsic mph.	Bacillus anthracis str. 'Ames Ancestor'	>AE017334.2.gene1612.p01 putative macrolide 2-phosphotransferase. Identified by match to protein family HMM PF01636. Encoded by gene GBAA_1589. Bacillus intrinsic mph Curated.
AE017334.2.gene2483.p01	ARO:3000090 BLA1.			ARO:3000090 BLA1.	Bacillus anthracis str. 'Ames Ancestor'	>AE017334.2.gene2483.p01 beta-lactamase. Identified by match to protein family HMM PF00144. Encoded by gene bla1.
AE017334.2.gene3561.p01	ARO:3000619 fluoroquinolone resistant parC.	ARO:3000618 fluoroquinolone resistant gyrA.		ARO:3000619 fluoroquinolone resistant parC. ARO:3000618 fluoroquinolone resistant gyrA.	Bacillus anthracis str. 'Ames Ancestor'	>AE017334.2.gene3561.p01 DNA topoisomerase IV, A subunit. Encoded by gene parC. Identified by match to protein family HMM PF00521; match to protein family HMM PF03989; match to protein family HMM TIGR01061.
AE017334.2.gene3562.p01	ARO:3000457 aminocoumarin resistant parE.			ARO:3000457 aminocoumarin resistant parE.	Bacillus anthracis str. 'Ames Ancestor'	>AE017334.2.gene3562.p01 DNA topoisomerase IV, B subunit. Encoded by gene parE. Identified by match to protein family HMM PF00204; match to protein family HMM PF00986; match to protein family HMM PF02518; match to protein family HMM TIGR01058.
AE017334.2.gene6.p01	ARO:3000618 fluoroquinolone resistant gyrA.			ARO:3000618 fluoroquinolone resistant gyrA.	Bacillus anthracis str. 'Ames Ancestor'	>AE017334.2.gene6.p01 DNA gyrase, A subunit. Encoded by gene gyrA. Identified by match to protein family HMM PF00521; match to protein family HMM PF03989; match to protein family HMM TIGR01063.
AE017334.2.gene82.p01	ARO:3000226 sulfonamide resistant dihydropteroate synthase folP.			ARO:3000226 sulfonamide resistant dihydropteroate synthase folP.	Bacillus anthracis str. 'Ames Ancestor'	>AE017334.2.gene82.p01 dihydropteroate synthase. Identified by match to protein family HMM PF00809; match to protein family HMM TIGR01496. Encoded by gene folP.
AF001493.1.orf0.gene.p01	ARO:3002846 arr-1.			ARO:3002846 arr-1.	Mycobacterium smegmatis	>AF001493.1.orf0.gene.p01 rifampin ADPribosyl transferase. Encoded by gene arr. arr-1 Curated.
AF010416.1.gene1.p01	ARO:3002370 VEB-1.			ARO:3002370 VEB-1.	Escherichia coli	>AF010416.1.gene1.p01 extended spectrum beta-lactamase. VEB-1. VEB-1 Curated. Encoded by gene veb-1.
AF015087.1.gene1.p01	ARO:3002702 cmrA.			ARO:3002702 cmrA.	Rhodococcus rhodochrous	>AF015087.1.gene1.p01 CmrA. cmrA Curated. Similar to Rhodococcus fascians putative transmembrane efflux protein Cmr, PIR Accession Number S25183. Encoded by gene cmrA.
AF015628.1.gene1.p01	ARO:3001308 VgbB.			ARO:3001308 VgbB.	Staphylococcus cohnii	>AF015628.1.gene1.p01 streptogramin B lactonase. Encoded by gene vgbB. VgbB Curated.
AF015628.1.gene2.p01	ARO:3002842 vatC.			ARO:3002842 vatC.	Staphylococcus cohnii	>AF015628.1.gene2.p01 streptogramin A acetyl transferase. Encoded by gene vatC. vatC Curated.
AF016483.gene.p01	ARO:3002637 APH(2'')-IVa.			ARO:3002637 APH(2'')-IVa.	Enterococcus casseliflavus	>AF016483.gene.p01 APH2-Id protein. Encoded by gene APH2-Id. APH(2'')-IVa Curated.
AF022114.gene.p01	ARO:3002995 ROB-1.			ARO:3002995 ROB-1.	Haemophilus influenzae	>AF022114.gene.p01 blaROB-1 protein. Encoded by gene blaROB-1.
AF024602.1.gene3.p01	ARO:3001415 OXA-20.			ARO:3001415 OXA-20.	Pseudomonas aeruginosa	>AF024602.1.gene3.p01 blaZ beta-lactmase. Restricted spectrum class D; OXA-20. Encoded by gene oxa-20. OXA-20 Curated.
AF024602.1.gene5.p01	ARO:3002639 APH(3'')-Ib.			ARO:3002639 APH(3'')-Ib.	Pseudomonas aeruginosa	>AF024602.1.gene5.p01 streptomycin resistance protein A. StrA. Encoded by gene strA.
AF024602.1.gene6.p01	ARO:3002660 APH(6)-Id.			ARO:3002660 APH(6)-Id.	Pseudomonas aeruginosa	>AF024602.1.gene6.p01 streptomycin resistance protein B. Encoded by gene strB. APH(6)-Id Curated. StrB.
AF024666.2.gene18.p01	ARO:3002703 cmx.			ARO:3002703 cmx.	Corynebacterium striatum	>AF024666.2.gene18.p01 Cmx(A). Encoded by gene cmxA. Chloramphenicol export protein.
AF024666.2.gene3.p01	ARO:3000596 ErmX.			ARO:3000596 ErmX.	Corynebacterium striatum	>AF024666.2.gene3.p01 ErmCX. 23S rRNA N-6-methyltransferase. Encoded by gene ermCX.
AF024666.2.gene33.p01	ARO:3002703 cmx.			ARO:3002703 cmx.	Corynebacterium striatum	>AF024666.2.gene33.p01 CmxB. Chloramphenicol export protein. Encoded by gene cmxB. cmx Curated.
AF024666.2.gene38.p01	ARO:3002639 APH(3'')-Ib.			ARO:3002639 APH(3'')-Ib.	Corynebacterium striatum	>AF024666.2.gene38.p01 StrA. Encoded by gene strA. Streptomycin phosphotransferase.
AF024666.2.gene42.p01	ARO:3002641 APH(3')-Ia.			ARO:3002641 APH(3')-Ia.	Corynebacterium striatum	>AF024666.2.gene42.p01 AphA1-IAB. Encoded by gene aphA1-IAB. Aminoglycoside phosphotransferase.
AF028812.1.gene1.p1	ARO:3002867 dfrF.			ARO:3002867 dfrF.	Enterococcus faecalis	>AF028812.1.gene1.p1 dihydrofolate reductase. Encoded by gene AAD01868.1. dfrF Curated.
AF030344.gene.p01	ARO:3000181 tetV.			ARO:3000181 tetV.	Mycobacterium smegmatis str. MC2 155	>AF030344.gene.p01 tetV protein. Encoded by gene tetV. tetV Curated.
AF030945.1.gene1.p01	ARO:3002245 CARB-6.			ARO:3002245 CARB-6.	Vibrio cholerae	>AF030945.1.gene1.p01 class A beta-lactamase. Encoded by gene CARB-6. CARB-6 Curated.
AF031037.1.gene1.p1	ARO:3002686 catP.			ARO:3002686 catP.	Neisseria meningitidis	>AF031037.1.gene1.p1 chloramphenicol acetyltransferase. catP Curated. Similar to Clostridium perfringens Tn4451 chloramphenicol acetyltransferase. Encoded by gene AAC14400.1.
AF031326.1.gene1.p1	ARO:3002561 AAC(6')-Ir.			ARO:3002561 AAC(6')-Ir.	Acinetobacter genomosp. 14	>AF031326.1.gene1.p1 aminoglycoside 6'-N-acetyltransferase Ir. AAC(6')-Ir Curated. Aac(6')-Ir. Encoded by gene AAD03490.1.
AF031327.1.gene1.p1	ARO:3002562 AAC(6')-Is.			ARO:3002562 AAC(6')-Is.	Acinetobacter genomosp. 15	>AF031327.1.gene1.p1 aminoglycoside 6'-N-acetyltransferase Is. Aac(6')-Is. AAC(6')-Is Curated. Encoded by gene AAD03491.1.
AF031328.1.gene1.p1	ARO:3002564 AAC(6')-It.			ARO:3002564 AAC(6')-It.	Acinetobacter genomosp. 16BJ	>AF031328.1.gene1.p1 aminoglycoside 6'-N-acetyltransferase It. AAC(6')-It Curated. Encoded by gene AAD03492.1. Aac(6')-It.
AF031329.1.gene1.p1	ARO:3002565 AAC(6')-Iu.			ARO:3002565 AAC(6')-Iu.	Acinetobacter genomosp. 17BJ	>AF031329.1.gene1.p1 aminoglycoside 6'-N-acetyltransferase Iu. AAC(6')-Iu Curated. Encoded by gene AAD03493.1. Aac(6')-Iu.
AF031330.1.gene1.p1	ARO:3002566 AAC(6')-Iv.			ARO:3002566 AAC(6')-Iv.	Acinetobacter sp. 631	>AF031330.1.gene1.p1 aminoglycoside 6'-N-acetyltransferase Iv. AAC(6')-Iv Curated. Encoded by gene AAD03494.1. Aac(6')-Iv.
AF031331.1.gene1.p1	ARO:3002567 AAC(6')-Iw.			ARO:3002567 AAC(6')-Iw.	Acinetobacter sp. 640	>AF031331.1.gene1.p1 aminoglycoside 6'-N-acetyltransferase Iw. AAC(6')-Iw Curated. Encoded by gene AAD03495.1. Aac(6')-Iw.
AF031332.1.gene1.p1	ARO:3002568 AAC(6')-Ix.			ARO:3002568 AAC(6')-Ix.	Acinetobacter sp. BM2722	>AF031332.1.gene1.p1 aminoglycoside 6'-N-acetyltransferase Ix. Aac(6')-Ix. Encoded by gene AAD03496.1. AAC(6')-Ix Curated.
AF034958.gene.p01	ARO:3002698 cmlB.			ARO:3002698 cmlB.	Enterobacter aerogenes	>AF034958.gene.p01 cmlB protein. cmlB Curated. Encoded by gene cmlB.
AF036933.1.gene1.p01	ARO:3002679 catB7.			ARO:3002679 catB7.	Pseudomonas aeruginosa	>AF036933.1.gene1.p01 chloramphenicol acetyltransferase. catB7 Curated. CATB7. Encoded by gene catB7.
AF038993.gene.p01	ARO:3000177 tetJ.			ARO:3000177 tetJ.	Proteus mirabilis	>AF038993.gene.p01 tetJ protein. tetJ Curated. Encoded by gene tetJ.
AF043100.1.gene1.p1	ARO:3001411 OXA-16.			ARO:3001411 OXA-16.	Pseudomonas aeruginosa	>AF043100.1.gene1.p1 beta-lactamase OXA-16. Encoded by gene AAB97924.1. Extended-spectrum variant of OXA-10. OXA-16 Curated.
AF043381.1.gene2.p01	ARO:3002580 AAC(6')-Ib9.			ARO:3002580 AAC(6')-Ib9.	Pseudomonas aeruginosa	>AF043381.1.gene2.p01 aminoglycoside 6'-N-acetyltransferase. AAC(6')-Ib9 Curated. AAC(6')-Ib9. Encoded by gene aac(6')-Ib9.
AF043381.1.gene3.p01	ARO:3001414 OXA-19.			ARO:3001414 OXA-19.	Pseudomonas aeruginosa	>AF043381.1.gene3.p01 beta-lactamase. OXA-19 Curated. Encoded by gene bla oxa-19. OXA-19.
AF047171.1.gene1.p01	ARO:3000929 TEM-60.			ARO:3000929 TEM-60.	Providencia stuartii	>AF047171.1.gene1.p01 beta-lactamase TEM-60. TEM-60 Curated. Beta-lactam hydrolase; natural TEM-derived extended spectrum beta lactamase (ESBL). Encoded by gene bla TEM-60.
AF047479.2.gene10.p01	ARO:3002603 aadA3.			ARO:3002603 aadA3.	Plasmid NR79	>AF047479.2.gene10.p01 aminoglycoside 3''-O-nucleotidyltransferase. Encoded by gene aadA3. aadA3 Curated.
AF047479.2.gene11.p01	ARO:3002675 catB2.			ARO:3002675 catB2.	Plasmid NR79	>AF047479.2.gene11.p01 chloramphenicol acetyltransferase. Encoded by gene catB2. catB2 Curated.
AF047479.2.gene12.p01	ARO:3000410 sul1.			ARO:3000410 sul1.	Plasmid NR79	>AF047479.2.gene12.p01 dihydropteroate synthase. Sulphonamide resistance. Encoded by gene sul1.
AF047479.2.gene9.p01	ARO:3002545 AAC(6')-Ia.			ARO:3002545 AAC(6')-Ia.	Plasmid NR79	>AF047479.2.gene9.p01 aminoglycoside 6'-N-acetyltransferase. Encoded by gene aacA1. AAC(6')-Ia Curated.
AF047556.1.gene1.p01	ARO:3002560 AAC(6')-Iq.			ARO:3002560 AAC(6')-Iq.	Klebsiella pneumoniae	>AF047556.1.gene1.p01 aminoglycoside 6'-N-acetyltransferase. Encoded by gene aac(6')-Iq. AAC(6')-Iq Curated.
AF055922.1.gene2.p01	ARO:3001299 tlrB.			ARO:3001299 tlrB.	Streptomyces fradiae	>AF055922.1.gene2.p01 tylosin resistance protein. Encoded by gene tlrB. Similar to Micromonospora griseorubida MyrA protein. tlrB Curated.
AF060206.1.gene1.p1	ARO:3001409 OXA-14.	ARO:3001412 OXA-17.		ARO:3001409 OXA-14. ARO:3001412 OXA-17.	Pseudomonas aeruginosa	>AF060206.1.gene1.p1 OXA-17 beta-lactamase. Extended-spectrum variant of OXA-10 beta-lactamse. OXA-17 Curated. Encoded by gene AAC15074.1.
AF062386.1.gene1.p01	ARO:3000928 TEM-59.			ARO:3000928 TEM-59.	Klebsiella oxytoca	>AF062386.1.gene1.p01 inhibitor-resistant beta-lactamase. Encoded by gene TEM-59. TEM-59 Curated.
AF064820.3.gene2.p01	ARO:3001417 OXA-22.			ARO:3001417 OXA-22.	Ralstonia pickettii	>AF064820.3.gene2.p01 oxacillinase. Encoded by gene oxa-22. OXA-22 Curated.
AF070999.gene.p01	ARO:3000182 tetY.			ARO:3000182 tetY.	IncQ plasmid pIE1120	>AF070999.gene.p01 tetY protein. tetY Curated. Encoded by gene tetY.
AF071555.1.gene8.p01	ARO:3002241 CARB-2.			ARO:3002241 CARB-2.	Salmonella typhimurium DT104	>AF071555.1.gene8.p01 beta-lactamase Pse-1 precursor. Encoded by gene unnamed gene.
AF072684.2.gene1.p2	ARO:3001075 SHV-16.			ARO:3001075 SHV-16.	Klebsiella pneumoniae	>AF072684.2.gene1.p2 extended spectrum beta lactamase. SHV-16 Curated. SHV type; kp386. Encoded by gene AAC98092.2.
AF078527.1.gene3.p01	ARO:3002370 VEB-1.			ARO:3002370 VEB-1.	Pseudomonas aeruginosa	>AF078527.1.gene3.p01 beta-lactamase CEF-1 precursor. Encoded by gene blaCEF-1.
AF078527.1.gene4.p01	ARO:3000230 ANT(2'')-Ia.			ARO:3000230 ANT(2'')-Ia.	Pseudomonas aeruginosa	>AF078527.1.gene4.p01 aadB transferase. Encoded by gene aadB.
AF078527.1.gene5.p01	ARO:3002847 arr-2.			ARO:3002847 arr-2.	Pseudomonas aeruginosa	>AF078527.1.gene5.p01 ribosylating transferase ARR-2. Encoded by gene arr-2. arr-2 Curated.
AF079138.1.gene1.p01	ARO:3000598 Erm(31).			ARO:3000598 Erm(31).	Streptomyces venezuelae	>AF079138.1.gene1.p01 rRNA methyltransferase PikR2. Erm(31) Curated.. Encoded by gene pikR2. Mls type resistance protein. Erm31 Curated.
AF079138.1.gene2.p01	ARO:3001265 Erm(30).			ARO:3001265 Erm(30).	Streptomyces venezuelae	>AF079138.1.gene2.p01 rRNA methyltransferase PikR1. Erm30 Curated. Mls type resistance protein. Erm(30) Curated. Encoded by gene pikR1.
AF079900.1.gene1.p01	ARO:3002892 otrB.			ARO:3002892 otrB.	Streptomyces rimosus	>AF079900.1.gene1.p01 tetracycline efflux protein. otrB Curated. OtrB; membrane protein; contains 14 putative transmembrane helices that cause 'self-resistance' to tetracyclines in the antibiotic-producing host; uses GTG start codon; see also GenBank Accession Numbers M20370 and AF061335. Encoded by gene otrB.
AF090141.1.gene1.p1	ARO:3000850 GOB-1 beta-lactamase.			ARO:3000850 GOB-1 beta-lactamase.	Elizabethkingia meningoseptica	>AF090141.1.gene1.p1 GOB-1 carbapenemase. GOB-1 beta-lactamase Curated. Beta-lactamase; bla GOB-1. Encoded by gene AAF04458.1.
AF090987.gene.p01	ARO:3000561 tet30.			ARO:3000561 tet30.	Agrobacterium tumefaciens str. C58	>AF090987.gene.p01 tet30 protein. Encoded by gene tet30. tet30 Curated.
AF091113.2.gene1.p01	ARO:3000934 TEM-67.			ARO:3000934 TEM-67.	Proteus mirabilis	>AF091113.2.gene1.p01 blaZ beta-lactmase. TEM-67 Curated. Encoded by gene TEM-67. Inhibitor resistant enzyme.
AF093512.1.gene1.p01	ARO:3000882 TEM-10.			ARO:3000882 TEM-10.	Morganella morganii	>AF093512.1.gene1.p01 extended-spectrum beta-lactamase TEM-10. Encoded by gene bla TEM-10. TEM-10 Curated.
AF099139.1.gene1.p01	ARO:3002256 IND-1.			ARO:3002256 IND-1.	Chryseobacterium indologenes	>AF099139.1.gene1.p01 type II beta-lactamase precursor. IND-1 Curated. IND-1. Encoded by gene ind1.
AF099140.1.gene1.p01	ARO:3002826 EreA2.			ARO:3002826 EreA2.	Providencia stuartii	>AF099140.1.gene1.p01 erythromycin esterase. EreA2 Curated. Encoded by gene ereA2.
AF101781.1.gene1.p01	ARO:3003044 PBP1b.			ARO:3003044 PBP1b.	Streptococcus pneumoniae	>AF101781.1.gene1.p01 penicillin-binding protein 1b. Encoded by gene pbp1b. PBP1b. PBP1b Curated.
AF104441.1.gene1.p01	ARO:3000922 TEM-53.			ARO:3000922 TEM-53.	Klebsiella pneumoniae	>AF104441.1.gene1.p01 extended spectrum beta-lactamase TEM-53. TEM-53 Curated. Encoded by gene blaTEM-53.
AF104442.1.gene1.p01	ARO:3000923 TEM-54.			ARO:3000923 TEM-54.	Escherichia coli	>AF104442.1.gene1.p01 inhibitor resistant beta lactamase TEM-54. TEM-54 Curated. Encoded by gene blaTEM-54.
AF109075.2.gene10.p01	ARO:3000375 ErmB.			ARO:3000375 ErmB.	Clostridium difficile 630	>AF109075.2.gene10.p01 rRNA methyltransferase Erm2B. Encoded by gene erm2B.
AF109075.2.gene7.p01	ARO:3000375 ErmB.			ARO:3000375 ErmB.	Clostridium difficile 630	>AF109075.2.gene7.p01 rRNA methyltransferase Erm1B. ermB Curated. Encoded by gene erm1B.
AF110130.1.orf0.gene.p01	ARO:3000275 linB.			ARO:3000275 linB.	Enterococcus faecium	>AF110130.1.orf0.gene.p01 lincosamide nucleotidyltransferase. Encoded by gene linB.
AF117743.1.gene1.p1	ARO:3001077 SHV-19.			ARO:3001077 SHV-19.	Klebsiella pneumoniae	>AF117743.1.gene1.p1 beta-lactamase SHV-1 variant. Extended spectrum beta-lactamase. Encoded by gene AAF34333.1. SHV-19 Curated.
AF117744.1.gene1.p1	ARO:3001078 SHV-20.			ARO:3001078 SHV-20.	Klebsiella pneumoniae	>AF117744.1.gene1.p1 beta-lactamase SHV-2 variant. Extended spectrum beta-lactamase. Encoded by gene AAF34334.1. SHV-20 Curated.
AF117745.1.gene1.p1	ARO:3001079 SHV-21.			ARO:3001079 SHV-21.	Klebsiella pneumoniae	>AF117745.1.gene1.p1 beta-lactamase SHV-2 variant. SHV-21 Curated. Extended spectrum beta-lactamase. Encoded by gene AAF34335.1.
AF117746.1.gene1.p1	ARO:3001080 SHV-22.			ARO:3001080 SHV-22.	Klebsiella pneumoniae	>AF117746.1.gene1.p1 beta-lactamase SHV-5 variant. SHV-22 Curated. Extended spectrum beta-lactamase. Encoded by gene AAF34336.1.
AF117747.1.gene1.p1	ARO:3001081 SHV-23.			ARO:3001081 SHV-23.	Klebsiella pneumoniae	>AF117747.1.gene1.p1 beta-lactamase SHV-5 variant. Encoded by gene AAF34337.1. SHV-23 Curated. Extended spectrum beta-lactamase.
AF118107.1.gene1.p01	ARO:3002705 floR.			ARO:3002705 floR.	Salmonella typhimurium DT104	>AF118107.1.gene1.p01 putative efflux protein Flor. Encoded by gene Flor. floR Curated. 12 transmembrane segment family member.
AF118110.1.gene1.p01	ARO:3003002 CfxA2.			ARO:3003002 CfxA2.	Prevotella intermedia	>AF118110.1.gene1.p01 class A beta-lactamase CFXA2 precursor. CfxA2 Curated. Encoded by gene cfxA2.
AF121000.gene.p01	ARO:3000183 tetZ.			ARO:3000183 tetZ.	Corynebacterium glutamicum	>AF121000.gene.p01 tetZ* protein. tetZ Curated. Encoded by gene tetZ*.
AF132290.1.gene1.p01	ARO:3001076 SHV-18.			ARO:3001076 SHV-18.	Klebsiella pneumoniae	>AF132290.1.gene1.p01 extended-spectrum beta-lactamase. Encoded by gene bla SHV-18. SHV-18 Curated. SHV-18.
AF133139.gene.p01	ARO:3000174 tetG.			ARO:3000174 tetG.	Pseudomonas sp.	>AF133139.gene.p01 tetG protein. Encoded by gene tetG. tetG Curated.
AF135373.1.gene1.p01	ARO:3002244 CARB-5.			ARO:3002244 CARB-5.	Acinetobacter calcoaceticus subsp. anitratus	>AF135373.1.gene1.p01 class A beta-lactamase blaCARB-5. Carbenicillinase; pI 6.3. Encoded by gene blaCARB-5. CARB-5 Curated.
AF137361.1.gene1.p01	ARO:3002605 aadA5.			ARO:3002605 aadA5.	Escherichia coli	>AF137361.1.gene1.p01 streptomycin and spectinomycin resistance aminoglycoside adenyltransferase. Encoded by gene aadA5. aadA5 Curated.
AF139725.gene.p01	ARO:3002844 vatE.			ARO:3002844 vatE.	Enterococcus faecium	>AF139725.gene.p01 vatE protein. Encoded by gene vatE.
AF140221.1.gene1.p1	ARO:3002570 AAC(6')-Iz.			ARO:3002570 AAC(6')-Iz.	Stenotrophomonas maltophilia	>AF140221.1.gene1.p1 aminoglycoside 6'-N-acetyltransferase Iz. Encoded by gene AAD52985.1. AAC(6')-Iz Curated. Aac(6')-Iz.
AF143804.1.gene1.p1	ARO:3000959 TEM-92.			ARO:3000959 TEM-92.	Proteus mirabilis	>AF143804.1.gene1.p1 class A beta-lactamase. TEM-92 Curated. Encoded by gene AAF66653.1.
AF144880.1.gene1.p01	ARO:3002569 AAC(6')-Iy.			ARO:3002569 AAC(6')-Iy.	Salmonella enterica subsp. enterica serovar Enteritidis	>AF144880.1.gene1.p01 aminoglycoside 6'-N-acetyltransferase. Encoded by gene aac(6')-Iy. AAC(6')-Iy Curated.
AF144881.1.gene1.p01	ARO:3002569 AAC(6')-Iy.			ARO:3002569 AAC(6')-Iy.	Salmonella enterica subsp. enterica serovar Enteritidis	>AF144881.1.gene1.p01 aminoglycoside 6'-N-acetyltransferase. AAC(6')-Iy Curated. Encoded by gene aac(6')-Iy.
AF147719.1.gene2.p01	ARO:3002982 amrA.			ARO:3002982 amrA.	Pseudomonas aeruginosa PAO1	>AF147719.1.gene2.p01 putative membrane fusion protein. amrA Curated. Encoded by gene amrA. AmrA.
AF147719.1.gene3.p01	ARO:3002983 amrB.			ARO:3002983 amrB.	Pseudomonas aeruginosa PAO1	>AF147719.1.gene3.p01 putative RND transporter. amrB Curated. Encoded by gene amrB. AmrB.
AF148850.1.gene1.p01	ARO:3001059 SHV-1.			ARO:3001059 SHV-1.	Escherichia coli HB101	>AF148850.1.gene1.p01 SHV-1 beta-lactamase. SHV-1 Curated. Encoded by gene blaSHV-1.
AF148851.1.gene1.p01	ARO:3001060 SHV-2.			ARO:3001060 SHV-2.	Escherichia coli	>AF148851.1.gene1.p01 beta-lactamase SHV-2. SHV-2 Curated. Encoded by gene blaSHV-2.
AF155139.2.gene2.p01	ARO:3002925 vanRF.			ARO:3002925 vanRF.	Paenibacillus popilliae ATCC 14706	>AF155139.2.gene2.p01 two-component response regulator. Encoded by gene vanRF. Similar to Bacillus halodurans and Enterococcus faecium BM4147 two-component response regulators. vanRF Curated.
AF155139.2.gene3.p01	ARO:3002936 vanSF.			ARO:3002936 vanSF.	Paenibacillus popilliae ATCC 14706	>AF155139.2.gene3.p01 two-component sensor histidine kinase. Similar to Bacilllus halodurans and Enterococcus faecium BM4147 two-component sensor histidine kinases. Encoded by gene vanSF. vanSF Curated.
AF155139.2.gene4.p01	ARO:3002958 vanYF.			ARO:3002958 vanYF.	Paenibacillus popilliae ATCC 14706	>AF155139.2.gene4.p01 putative carboxypeptidase. Encoded by gene vanYF. vanYF Curated.
AF155139.2.gene5.p01	ARO:3002963 vanZF.			ARO:3002963 vanZF.	Paenibacillus popilliae ATCC 14706	>AF155139.2.gene5.p01 VanZF. Encoded by gene vanZF. vanZF Curated.
AF155139.2.gene6.p01	ARO:3002945 vanHF.			ARO:3002945 vanHF.	Paenibacillus popilliae ATCC 14706	>AF155139.2.gene6.p01 putative lactate dehydrogenase VanHE. vanHF Curated. Encoded by gene vanHE.
AF155139.2.gene7.p01	ARO:3002908 vanF.			ARO:3002908 vanF.	Paenibacillus popilliae ATCC 14706	>AF155139.2.gene7.p01 putative D-alanyl-D-alanine ligase VanE. vanF Curated. Encoded by gene vanE.
AF155139.2.gene8.p01	ARO:3002952 vanXF.			ARO:3002952 vanXF.	Paenibacillus popilliae ATCC 14706	>AF155139.2.gene8.p01 putative D,D-dipeptidase VanXE. vanXF Curated. Encoded by gene vanXE.
AF156486.1.gene2.p01	ARO:3002330 GES-1.			ARO:3002330 GES-1.	Klebsiella pneumoniae	>AF156486.1.gene2.p01 beta-lactamase GES-1. GES-1 Curated. Encoded by gene ges-1.
AF156486.1.gene3.p01	ARO:3002548 AAC(6')-Ib'.			ARO:3002548 AAC(6')-Ib'.	Klebsiella pneumoniae	>AF156486.1.gene3.p01 aminoglycoside 6'-N-acetyltransferase type II AAC6'Ib. Encoded by gene aac(6')-Ib'.
AF156486.1.gene5.p01	ARO:3002694 cmlA4.			ARO:3002694 cmlA4.	Klebsiella pneumoniae	>AF156486.1.gene5.p01 chloramphenicol transporter CMLA4. cmlA4 Curated. Encoded by gene cmlA4.
AF156486.1.gene6.p01	ARO:3002602 aadA2.			ARO:3002602 aadA2.	Klebsiella pneumoniae	>AF156486.1.gene6.p01 streptomycin 3''-adenylyltransferase AADA2. Encoded by gene aadA2.
AF157553.1.gene1.p1	ARO:3000938 TEM-72.			ARO:3000938 TEM-72.	Morganella morganii	>AF157553.1.gene1.p1 beta-lactamase TEM-72. TEM-72 Curated. Encoded by gene AAF19151.1.
AF162694.1.gene2.p01	ARO:3000368 vanC.			ARO:3000368 vanC.	Enterococcus gallinarum	>AF162694.1.gene2.p01 D-alanine-D-alanine ligase-related protein. Encoded by gene vanC. vanC Curated.
AF162694.1.gene3.p01	ARO:3002966 vanXYC.			ARO:3002966 vanXYC.	Enterococcus gallinarum	>AF162694.1.gene3.p01 D,D-dipeptidase/D,D-carboxypeptidase VanXYc. vanXYC Curated. Encoded by gene vanXYc.
AF162694.1.gene4.p01	ARO:3002970 vanTC.			ARO:3002970 vanTC.	Enterococcus gallinarum	>AF162694.1.gene4.p01 serine racemase VanT. Encoded by gene vanT. vanTC Curated.
AF162694.1.gene5.p01	ARO:3002922 vanRC.			ARO:3002922 vanRC.	Enterococcus gallinarum	>AF162694.1.gene5.p01 response regulator VanRc. Encoded by gene vanRc. vanRC Curated. Member of the two-component regulatory system.
AF162694.1.gene6.p01	ARO:3002933 vanSC.			ARO:3002933 vanSC.	Enterococcus gallinarum	>AF162694.1.gene6.p01 sensor-histidine kinase VanSc. vanSC Curated. Encoded by gene vanSc. Member of the two-component regulatory system.
AF162771.1.gene2.p01	ARO:3002596 AAC(6')-IIc.			ARO:3002596 AAC(6')-IIc.	Pseudomonas aeruginosa	>AF162771.1.gene2.p01 aminoglycoside 6'-N-acetyltransferase. AAC(6')-IIc. AAC(6')-IIc Curated. Encoded by gene aac(6')-IIc.
AF164577.1.gene1.p01	ARO:3001072 SHV-13.			ARO:3001072 SHV-13.	Klebsiella pneumoniae	>AF164577.1.gene1.p01 beta lactamase SHV-13. Encoded by gene bla. SHV-13 Curated. Extended spectrum variant of SHV-1 giving additional resistance to cefotaxime, ceftriaxone and aztreonam.
AF167990.3.gene1.p01	ARO:3002019 CMY-8.			ARO:3002019 CMY-8.	Klebsiella pneumoniae	>AF167990.3.gene1.p01 AmpC-type class C beta-lactamase. CMY-8 Curated. Encoded by gene cmy8. BlaCMY-8.
AF170880.4.gene1.p01	ARO:3002522 novA.			ARO:3002522 novA.	Streptomyces niveus	>AF170880.4.gene1.p01 NovA. Encoded by gene novA. novA Curated. ABC transporter.
AF170880.4.gene24.p01	ARO:3000479 aminocoumarin resistant gyrB.			ARO:3000479 aminocoumarin resistant gyrB.	Streptomyces niveus	>AF170880.4.gene24.p01 GyrB_R. DNA gyrase subunit B. Encoded by gene gyrB_R.
AF173226.1.gene1.p01	ARO:3003066 smeR.			ARO:3003066 smeR.	Stenotrophomonas maltophilia	>AF173226.1.gene1.p01 SmeR. Similar to BaeR of Escherichia coli, CpxR of Escherichia coli and MtrA of Mycobacterium tuberculosis; putative responder component of a two component signal transduction system. Encoded by gene smeR. smeR Curated.
AF173226.1.gene2.p01	ARO:3003067 smeS.			ARO:3003067 smeS.	Stenotrophomonas maltophilia	>AF173226.1.gene2.p01 SmeS. Encoded by gene smeS. Similar to BaeS of Escherichia coli, CpxA of Escherichia coli and MtrB of Mycobacterium tuberculosis; putative kinase sensor component of a two component signal transduction system. smeS Curated.
AF173226.1.gene3.p01	ARO:3003051 smeA.			ARO:3003051 smeA.	Stenotrophomonas maltophilia	>AF173226.1.gene3.p01 SmeA. Similar to MexA of Pseudomonas aeruginosa, TtgA of Pseudomonas putida and AcrA of Escherichia coli; putative membrane fusion protein. Encoded by gene smeA. smeA Curated.
AF173226.1.gene4.p01	ARO:3003052 smeB.			ARO:3003052 smeB.	Stenotrophomonas maltophilia	>AF173226.1.gene4.p01 SmeB. smeB Curated. Similar to MexB of Pseudomonas aeruginosa, TtgB of Pseudomonas putida and AcrB of Escherichia; putative cytoplasmic membrane efflux transporter from resistance-nodulation-division family. Encoded by gene smeB.
AF173226.1.gene5.p01	ARO:3003053 smeC.			ARO:3003053 smeC.	Stenotrophomonas maltophilia	>AF173226.1.gene5.p01 SmeC. Similar to OprM of Pseudomonas aeruginosa and TtgC of Pseudomonas putida; putative outer membrane efflux protein. smeC Curated. Encoded by gene smeC.
AF174129.3.gene2.p01	ARO:3003014 dfrA16.			ARO:3003014 dfrA16.	Escherichia coli	>AF174129.3.gene2.p01 dihydrofolate reductase Dfr16. Encoded by gene dfr16.
AF174129.3.gene6.p01	ARO:3000410 sul1.			ARO:3000410 sul1.	Escherichia coli	>AF174129.3.gene6.p01 Sul1. Sulphonamides resistance. Encoded by gene sul1.
AF174129.3.gene9.p01	ARO:3001872 CTX-M-9.			ARO:3001872 CTX-M-9.	Escherichia coli	>AF174129.3.gene9.p01 betalactamase CTX-M-9. Encoded by gene blaCTX-M-9. CTX-M-9 Curated.
AF180952.1.gene3.p01	ARO:3001816 ACC-2.			ARO:3001816 ACC-2.	Hafnia alvei	>AF180952.1.gene3.p01 AMPC cephalosporinase ACC-2. Encoded by gene acc-2. ACC-2 curated.
AF180958.1.gene1.p01	ARO:3001817 ACC-3.			ARO:3001817 ACC-3.	Hafnia alvei	>AF180958.1.gene1.p01 AMPC cephalosporinase precursor protein ACC-3. ACC-3 Curated. Encoded by gene acc-3.
AF188199.1.gene1.p01	ARO:3000936 TEM-70.			ARO:3000936 TEM-70.	Escherichia coli	>AF188199.1.gene1.p01 beta-lactamase variant TEM-70. Broad-spectrum; similar to sequences found in two unrelated uropathogenic Escherichia coli isolates. TEM-70 Curated. Encoded by gene blaTEM-70.
AF189721.1.gene1.p01	ARO:3001871 CTX-M-8.			ARO:3001871 CTX-M-8.	Citrobacter amalonaticus	>AF189721.1.gene1.p01 beta-lactamase CTX-M-8 precursor. Encoded by gene blaCTX-M-8. CTX-M-8 Curated.
AF190692.1.gene1.p01	ARO:3000946 TEM-79.			ARO:3000946 TEM-79.	Escherichia coli	>AF190692.1.gene1.p01 inhibitor-resistant beta-lactamase TEM-79. Encoded by gene blaTEM-79. TEM-79 Curated.
AF190693.1.gene1.p01	ARO:3000944 TEM-78.			ARO:3000944 TEM-78.	Escherichia coli	>AF190693.1.gene1.p01 inhibitor-resistant beta-lactamase TEM-78. Encoded by gene blaTEM-78. TEM-78 Curated.
AF190694.1.gene1.p01	ARO:3000942 TEM-76.			ARO:3000942 TEM-76.	Escherichia coli	>AF190694.1.gene1.p01 inhibitor-resistant beta-lactamase TEM-76. TEM-76 Curated. Encoded by gene blaTEM-76.
AF190695.1.gene1.p01	ARO:3000939 TEM-73.	ARO:3000943 TEM-77.		ARO:3000939 TEM-73. ARO:3000943 TEM-77.	Escherichia coli	>AF190695.1.gene1.p01 inhibitor-resistant beta-lactamase TEM-77. Encoded by gene blaTEM-77. TEM-77 Curated.
AF191564.1.gene2.p01	ARO:3002272 VIM-2.			ARO:3002272 VIM-2.	Pseudomonas aeruginosa	>AF191564.1.gene2.p01 metallo beta-lactamase. Encoded by unnamed gene. VIM-2 Curated. BlaVIM-2.
AF197943.1.gene1.p01	ARO:3000849 Sfh-1.			ARO:3000849 Sfh-1.	Serratia fonticola	>AF197943.1.gene1.p01 beta-lactamase. Sfh-1 Curated. Encoded by gene sfhI. Class B; metallo-enzyme; imipenem; hydrolase; carbapenemase; beta-lactamase.
AF201826.1.gene1.p01	ARO:3001420 OXA-25.			ARO:3001420 OXA-25.	Acinetobacter baumannii	>AF201826.1.gene1.p01 beta-lactamase OXA-25. OXA-25 Curated. Encoded by gene bla-OXA25.
AF201827.1.gene1.p01	ARO:3001421 OXA-26.			ARO:3001421 OXA-26.	Acinetobacter baumannii	>AF201827.1.gene1.p01 beta-lactamase OXA-26. OXA-26 Curated. Encoded by gene bla-OXA26.
AF201828.gene.p01	ARO:3001422 OXA-27.			ARO:3001422 OXA-27.	Acinetobacter baumannii	>AF201828.gene.p01 blaOXA-27 protein. Encoded by gene blaOXA-27. OXA-27 Curated.
AF203816.1.gene1.p01	ARO:3000937 TEM-71.			ARO:3000937 TEM-71.	Klebsiella pneumoniae	>AF203816.1.gene1.p01 extended-spectrum beta-lactamase TEM-71. TEM-71 Curated. Encoded by gene blaTem-71.
AF205854.1.orf0.gene.p01	ARO:3000479 aminocoumarin resistant gyrB.			ARO:3000479 aminocoumarin resistant gyrB.	Streptomyces caeruleus	>AF205854.1.orf0.gene.p01 DNA gyrase subunit B. Encoded by gene gyrB-Rn.
AF205943.1.gene11.p01	ARO:3002370 VEB-1.			ARO:3002370 VEB-1.	Escherichia coli	>AF205943.1.gene11.p01 extended spectrum beta lactamase. Veb1. VEB-1 Curated. Encoded by gene blaVEB-1.
AF205943.1.gene12.p01	ARO:3002847 arr-2.			ARO:3002847 arr-2.	Escherichia coli	>AF205943.1.gene12.p01 ADP-ribosylating transferase. Arr2; rifampin resistance protein. Encoded by gene arr2.
AF205943.1.gene14.p01	ARO:3001405 OXA-10.			ARO:3001405 OXA-10.	Escherichia coli	>AF205943.1.gene14.p01 oxacillinase. Encoded by gene blaoxa-10. Blaoxa10; beta-lactamase resistance protein.
AF205943.1.gene15.p01	ARO:3002601 aadA.			ARO:3002601 aadA.	Escherichia coli	>AF205943.1.gene15.p01 aminoglycoside 3'-(9)-O-adenylyltransferase. Encoded by gene aadA1. AadA1.
AF205943.1.gene17.p01	ARO:3000410 sul1.			ARO:3000410 sul1.	Escherichia coli	>AF205943.1.gene17.p01 sulphonamide resistance protein. Encoded by gene sulI. SulI.
AF205943.1.gene7.p01	ARO:3000230 ANT(2'')-Ia.			ARO:3000230 ANT(2'')-Ia.	Escherichia coli	>AF205943.1.gene7.p01 aminoglycoside 2'-O-adenylyltransferase. Encoded by gene aadB. AadB.
AF205943.1.gene8.p01	ARO:3000230 ANT(2'')-Ia.			ARO:3000230 ANT(2'')-Ia.	Escherichia coli	>AF205943.1.gene8.p01 aminoglycoside 2'-O-adenylyltransferase. Encoded by gene aadB. AadB.
AF207840.gene.p01	ARO:3002635 APH(2'')-IIa.			ARO:3002635 APH(2'')-IIa.	Enterococcus faecium	>AF207840.gene.p01 APH2-Ib protein. APH(2'')-IIa Curated. Encoded by gene APH2-Ib.
AF208529.2.gene1.p2	ARO:3002336 GES-7.			ARO:3002336 GES-7.	Enterobacter cloacae	>AF208529.2.gene1.p2 class A beta-lactamase. GES-7 Curated. Encoded by gene AAF28763.2. Bla IBC-1; inhibited by clavulanic acid, tazobactam and imipenem.
AF208796.2.gene1.p01	ARO:3001083 SHV-25.			ARO:3001083 SHV-25.	Klebsiella pneumoniae	>AF208796.2.gene1.p01 blaZ beta-lactmase. SHV-25 Curated. Encoded by gene shv-25.
AF219127.1.gene1.p1	ARO:3002257 IND-2.			ARO:3002257 IND-2.	Chryseobacterium indologenes	>AF219127.1.gene1.p1 metallo-beta-lactamase IND-2. IND-2 Curated. Encoded by gene AAG29757.1.
AF219130.1.gene1.p1	ARO:3002258 IND-2a.			ARO:3002258 IND-2a.	Chryseobacterium indologenes	>AF219130.1.gene1.p1 metallo-beta-lactamase IND-2a. IND-2a Curated. Encoded by gene AAG29760.1.
AF219131.2.gene1.p2	ARO:3002259 IND-3.			ARO:3002259 IND-3.	Chryseobacterium indologenes	>AF219131.2.gene1.p2 metallo-beta-lactamase IND-3. Encoded by gene AAG29761.2. IND-3 Curated.
AF219135.2.gene1.p2	ARO:3002260 IND-4.			ARO:3002260 IND-4.	Chryseobacterium indologenes	>AF219135.2.gene1.p2 metallo-beta-lactamase IND-4. Encoded by gene AAG29765.2. IND-4 Curated.
AF226276.1.gene3.p01	ARO:3002686 catP.			ARO:3002686 catP.	Clostridium difficile	>AF226276.1.gene3.p01 CatD. Chloramphenicol acetyltransferase; similar to CatP. Encoded by gene catD. catP Curated.
AF226622.1.gene1.p01	ARO:3001073 SHV-14.			ARO:3001073 SHV-14.	Klebsiella pneumoniae	>AF226622.1.gene1.p01 beta-lactamase SHV-14. SHV-14 Curated. Encoded by gene bla.
AF227204.1.gene1.p01	ARO:3001084 SHV-26.			ARO:3001084 SHV-26.	Klebsiella pneumoniae	>AF227204.1.gene1.p01 blaZ beta-lactmase. Encoded by gene SHV-26. SHV-26 Curated.
AF227505.gene.p01	ARO:3001399 OXA-4.			ARO:3001399 OXA-4.	Klebsiella pneumoniae	>AF227505.gene.p01 blaOXA1 protein. Encoded by gene blaOXA1.
AF227506.1.gene1.p01	ARO:3002680 catB8.			ARO:3002680 catB8.	Klebsiella pneumoniae	>AF227506.1.gene1.p01 chloramphenicol acetyltransferase. catB8 Curated. Encoded by gene catB8.
AF227521.gene.p01	ARO:3000616 mel.			ARO:3000616 mel.	Streptococcus pyogenes	>AF227521.gene.p01 msrD_mel protein. mel Curated. Encoded by gene msrD_mel.
AF231133.1.gene2.p01	ARO:3002577 AAC(6')-Ib4.			ARO:3002577 AAC(6')-Ib4.	Pseudomonas aeruginosa	>AF231133.1.gene2.p01 AAC(6')-Ib. Encoded by gene aac(6')-Ib. Aminoglycoside 6'-N-acetyltransferase.
AF231133.1.gene3.p01	ARO:3001423 OXA-28.			ARO:3001423 OXA-28.	Pseudomonas aeruginosa	>AF231133.1.gene3.p01 OXA-28. Encoded by gene oxa-28. Beta-lactamase; OXA-10 variant oxacillinase. OXA-28 Curated.
AF231986.2.gene2.p01	ARO:3002705 floR.			ARO:3002705 floR.	Escherichia coli	>AF231986.2.gene2.p01 florfenicol exporter. floR Curated. Encoded by gene floR.
AF235050.4.gene33.p01	ARO:3000479 aminocoumarin resistant gyrB.			ARO:3000479 aminocoumarin resistant gyrB.	Streptomyces rishiriensis	>AF235050.4.gene33.p01 DNA gyrase subunit B. Encoded by gene gyrB-Rc. GyrB-Rc.
AF237667.gene.p01	ARO:3002813 lmrB.			ARO:3002813 lmrB.	Corynebacterium glutamicum	>AF237667.gene.p01 lmrB protein. lmrB Curated. Encoded by gene lmrB.
AF242872.1.gene2.p01	ARO:3000375 ErmB.			ARO:3000375 ErmB.	Enterococcus faecium	>AF242872.1.gene2.p01 ErmB. Methylase. ErmB Curated. Encoded by gene erm(B).
AF242872.1.gene4.p01	ARO:3002844 vatE.			ARO:3002844 vatE.	Enterococcus faecium	>AF242872.1.gene4.p01 VatE. Encoded by gene vat(E). Acetyltransferase. vatE Curated.
AF244145.1.gene1.p01	ARO:3002195 IMP-4.			ARO:3002195 IMP-4.	Acinetobacter baumannii	>AF244145.1.gene1.p01 carbapenem-hydrolysing beta-lactamase. IMP-4 Curated. Encoded by gene blaIMP-4. IMP-4 carbapenemase.
AF250872.1.gene1.p1	ARO:3000954 TEM-87.			ARO:3000954 TEM-87.	Proteus mirabilis	>AF250872.1.gene1.p1 class A beta-lactamase TEM-87. May give resistance to ceftazidime. Encoded by gene AAG44570.1. TEM-87 Curated.
AF252622.2.gene2.p01	ARO:3001877 CTX-M-14.			ARO:3001877 CTX-M-14.	Escherichia coli	>AF252622.2.gene2.p01 beta-lactamase CTX-M-14. Encoded by gene blaCTX-M-14. CTX-M-14 Curated.
AF252623.2.gene1.p01	ARO:3001876 CTX-M-13.			ARO:3001876 CTX-M-13.	Klebsiella pneumoniae	>AF252623.2.gene1.p01 beta-lactamase CTX-M-13. CTX-M-13 Curated. Encoded by gene blaCTX-M-13.
AF252855.1.gene1.p01	ARO:3002705 floR.			ARO:3002705 floR.	Escherichia coli	>AF252855.1.gene1.p01 florfenicol-resistance protein Flo. floR Curated. Encoded by gene flo.
AF253562.2.gene6.p01	ARO:3003069 vanXYG.			ARO:3003069 vanXYG.	Enterococcus faecalis	>AF253562.2.gene6.p01 D,D-peptidase. VanYG2. Encoded by gene vanYG2.
AF255298.1.gene1.p1	ARO:3001873 CTX-M-10.			ARO:3001873 CTX-M-10.	Escherichia coli	>AF255298.1.gene1.p1 cefotaxime-hydrolyzing beta-lactamase. CTX-M-10. CTX-M-10 Curated. Encoded by gene AAF65843.1.
AF259520.1.gene4.p01	ARO:3002133 DHA-2.			ARO:3002133 DHA-2.	Klebsiella pneumoniae	>AF259520.1.gene4.p01 cephalosporinase DHA-2. Inducible; plasmid-mediated. Encoded by gene bla. DHA-2 Curated.
AF261825.2.gene36.p01	ARO:3002705 floR.			ARO:3002705 floR.	Salmonella enterica subsp. enterica serovar Typhimurium	>AF261825.2.gene36.p01 chloramphenicol and florfenicol resistance protein. Encoded by gene flo. floR Curated.
AF261825.2.gene41.p01	ARO:3002241 CARB-2.			ARO:3002241 CARB-2.	Salmonella enterica subsp. enterica serovar Typhimurium	>AF261825.2.gene41.p01 beta-lactamase. Encoded by gene pse-1. CARB-2 Curated.
AF261825.2.gene42.p01	ARO:3000410 sul1.			ARO:3000410 sul1.	Salmonella enterica subsp. enterica serovar Typhimurium	>AF261825.2.gene42.p01 sulfonamide resistance protein. Encoded by gene sul1.
AF263519.1.gene2.p01	ARO:3002583 AAC(6')-29a.			ARO:3002583 AAC(6')-29a.	Pseudomonas aeruginosa	>AF263519.1.gene2.p01 6'-N-aminoglycoside acetyltransferase type I. AAC(6')-29a. AAC(6')-29a Curated. Encoded by gene aacA29a.
AF263519.1.gene3.p01	ARO:3002272 VIM-2.			ARO:3002272 VIM-2.	Pseudomonas aeruginosa	>AF263519.1.gene3.p01 beta-lactamase VIM-2. Carbapenem-hydrolyzing metalloenzyme. Encoded by gene bla vim-2.
AF263519.1.gene4.p01	ARO:3002584 AAC(6')-29b.			ARO:3002584 AAC(6')-29b.	Pseudomonas aeruginosa	>AF263519.1.gene4.p01 aminoglycoside acetyltransferase type I. AAC(6')-29b Curated. Encoded by gene aacA29b. AAC(6')-29b.
AF263519.1.gene7.p01	ARO:3000410 sul1.			ARO:3000410 sul1.	Pseudomonas aeruginosa	>AF263519.1.gene7.p01 sulfonamide resistance protein SUL-1. Encoded by gene sul1.
AF274302.1.gene5.p01	ARO:3000616 mel.			ARO:3000616 mel.	Streptococcus pneumoniae	>AF274302.1.gene5.p01 Mel. Encoded by gene mel. mel Curated. Orf2; putative ATP-binding protein; similar to MSRA.
AF275256.gene.p01	ARO:3002380 SME-2.			ARO:3002380 SME-2.	Serratia marcescens	>AF275256.gene.p01 blaSME-2 protein. Encoded by gene blaSME-2. SME-2 Curated.
AF277571.gene.p01	ARO:3000005 vanD.			ARO:3000005 vanD.	Enterococcus faecium	>AF277571.gene.p01 vanD4-5 protein. Encoded by gene vanD4-5.
AF290912.1.gene1.p01	ARO:3002196 IMP-5.			ARO:3002196 IMP-5.	Acinetobacter baumannii	>AF290912.1.gene1.p01 blaIMP-5. IMP-5 Curated. Encoded by gene blaIMP-5.
AF293345.1.gene1.p01	ARO:3001085 SHV-27.			ARO:3001085 SHV-27.	Klebsiella pneumoniae	>AF293345.1.gene1.p01 SHV-27 beta lactamase. SHV-27 Curated. Beta lactamase; antibiotic resistance gene. Encoded by gene bla-SHV-27.
AF294653.1.gene2.p01	ARO:3001425 OXA-31.			ARO:3001425 OXA-31.	Pseudomonas aeruginosa	>AF294653.1.gene2.p01 OXA-31. OXA-31 Curated. Encoded by gene BlaoxA31. Oxacillinase.
AF294653.1.gene4.p01	ARO:3002696 cmlA6.			ARO:3002696 cmlA6.	Pseudomonas aeruginosa	>AF294653.1.gene4.p01 CMLA6. Encoded by gene CmlA6. Chloramphenicol transporter. cmlA6 Curated.
AF300454.1.gene1.p01	ARO:3002273 VIM-3.			ARO:3002273 VIM-3.	Pseudomonas aeruginosa	>AF300454.1.gene1.p01 metallo-beta-lactamase VIM-3. Encoded by gene blaVIM-3. VIM-3 Curated.
AF300985.1.gene1.p01	ARO:3001430 OXA-36.			ARO:3001430 OXA-36.	Pseudomonas aeruginosa	>AF300985.1.gene1.p01 blaZ beta-lactmase. OXA-2-derived extended-spectrum beta-lactamase. Encoded by gene oxa-2-related. OXA-36 Curated.
AF301532.1.gene1.p01	ARO:3001087 SHV-29.			ARO:3001087 SHV-29.	Klebsiella pneumoniae	>AF301532.1.gene1.p01 beta-lactamase SHV-29. Encoded by gene blaSHV-29. SHV-29 Curated.
AF305837.gene.p01	ARO:3001875 CTX-M-12.			ARO:3001875 CTX-M-12.	Klebsiella pneumoniae	>AF305837.gene.p01 blaCTX-M-12 protein. CTX-M-12 Curated. Encoded by gene blaCTX-M-12.
AF310956.2.gene1.p01	ARO:3002921 vanRB.			ARO:3002921 vanRB.	Enterococcus faecium	>AF310956.2.gene1.p01 response regulator. Encoded by gene vanRB2.
AF310956.2.gene3.p01	ARO:3002956 vanYB.			ARO:3002956 vanYB.	Enterococcus faecium	>AF310956.2.gene3.p01 D,D-carboxypeptidase. Encoded by gene vanYB2.
AF310956.2.gene5.p01	ARO:3002943 vanHB.			ARO:3002943 vanHB.	Enterococcus faecium	>AF310956.2.gene5.p01 D-2-hydroxyacid dehydrogenase. Encoded by gene vanHB2.
AF310956.2.gene7.p01	ARO:3002950 vanXB.			ARO:3002950 vanXB.	Enterococcus faecium	>AF310956.2.gene7.p01 D,D-dipeptidase. Encoded by gene vanXB2.
AF313471.1.gene2.p01	ARO:3002240 CARB-1.			ARO:3002240 CARB-1.	Pseudomonas aeruginosa	>AF313471.1.gene2.p01 PSE-4 beta-lactamase. Encoded by gene blaP1a. CARB-1 Curated. Confers resistance to carbenicillin and ampicillin.
AF313471.1.gene3.p01	ARO:3002601 aadA.			ARO:3002601 aadA.	Pseudomonas aeruginosa	>AF313471.1.gene3.p01 AAD(3' ') aminoglycoside (3' ') adenylyltransferase. Encoded by gene aadA1a. Confers resistance to streptomycin and spectinomycin.
AF313471.1.gene7.p01	ARO:3000410 sul1.			ARO:3000410 sul1.	Pseudomonas aeruginosa	>AF313471.1.gene7.p01 dihydropteroate synthase. Encoded by gene sul1. Confers resistance to sulfonamides.
AF313472.2.gene15.p01	ARO:3002639 APH(3'')-Ib.			ARO:3002639 APH(3'')-Ib.	Pseudomonas aeruginosa	>AF313472.2.gene15.p01 StrA aminoglycoside phosphotransferase. Encoded by gene strA. APH(3'')-Ib Curated.
AF313472.2.gene16.p01	ARO:3002660 APH(6)-Id.			ARO:3002660 APH(6)-Id.	Pseudomonas aeruginosa	>AF313472.2.gene16.p01 StrB aminoglycoside phosphotransferase. Encoded by gene strB.
AF313472.2.gene6.p01	ARO:3002241 CARB-2.			ARO:3002241 CARB-2.	Pseudomonas aeruginosa	>AF313472.2.gene6.p01 PSE-1/CARB-2 beta-lactamase. Encoded by gene blaP1. CARB-2 Curated.
AF313472.2.gene8.p01	ARO:3002696 cmlA6.			ARO:3002696 cmlA6.	Pseudomonas aeruginosa	>AF313472.2.gene8.p01 CmlA1 chloramphenicol exporter. Encoded by gene cmlA1.
AF313472.2.gene9.p01	ARO:3002601 aadA.			ARO:3002601 aadA.	Pseudomonas aeruginosa	>AF313472.2.gene9.p01 AAD(3' ') aminoglycoside (3' ') adenylyltransferase. Encoded by gene aadA1. aadA Curated.
AF313494.1.gene1.p01	ARO:3002819 msrC.			ARO:3002819 msrC.	Enterococcus faecium	>AF313494.1.gene1.p01 MsrC. msrC Curated. Encoded by gene MsrC. Similar to Enterococcus faecium acquired macrolide resistance-like protein encoded by GenBank Accession Number AY004350.
AF315351.1.gene2.p01	ARO:3001426 OXA-32.			ARO:3001426 OXA-32.	Pseudomonas aeruginosa	>AF315351.1.gene2.p01 beta-lactamase OXA-32. OXA-32 Curated. Extended-spectrum oxacillinase. Encoded by gene bla oxa-32.
AF315351.1.gene3.p01	ARO:3002548 AAC(6')-Ib'.			ARO:3002548 AAC(6')-Ib'.	Pseudomonas aeruginosa	>AF315351.1.gene3.p01 acetyltransferase. AAC(6')-Ib'. Encoded by gene aacA4.
AF317511.1.gene2.p01	ARO:3002271 VIM-1.			ARO:3002271 VIM-1.	Pseudomonas aeruginosa	>AF317511.1.gene2.p01 metallo-beta-lactamase. VIM-1. Encoded by gene blaVIM-1.
AF317511.1.gene3.p01	ARO:3002548 AAC(6')-Ib'.			ARO:3002548 AAC(6')-Ib'.	Pseudomonas aeruginosa	>AF317511.1.gene3.p01 aminoglycoside 6'-N-acetyltransferase type II enzyme. Encoded by gene aac6'-Ib'. AACA4.
AF317511.1.gene4.p01	ARO:3002548 AAC(6')-Ib'.			ARO:3002548 AAC(6')-Ib'.	Pseudomonas aeruginosa	>AF317511.1.gene4.p01 aminoglycoside 6'-N-acetyltransferase type II enzyme. Encoded by gene aac6'-Ib'. AACA4.
AF317511.1.gene5.p01	ARO:3001797 OXA-46.			ARO:3001797 OXA-46.	Pseudomonas aeruginosa	>AF317511.1.gene5.p01 OXA-like protein. OXA-46 Curated. Beta-lactamase. Encoded by gene blaOXA.
AF318077.1.gene1.p01	ARO:3002576 AAC(6')-Ib3.			ARO:3002576 AAC(6')-Ib3.	Pseudomonas aeruginosa	>AF318077.1.gene1.p01 aminoglycoside 6'-N-acetyltransferase. AAC(6'); confers resistance to amikacin. Encoded by gene aacC4.
AF318077.1.gene2.p01	ARO:3002198 IMP-7.			ARO:3002198 IMP-7.	Pseudomonas aeruginosa	>AF318077.1.gene2.p01 metallo-beta-lactamase. IMP-7 Curated. IMP-7; confers resistance to carbapenems. Encoded by gene blaIMP-7.
AF319779.2.orf0.gene.p01	ARO:3000604 Erm(35).			ARO:3000604 Erm(35).	Bacteroides coprosuis DSM 18011	>AF319779.2.orf0.gene.p01 macrolide-lincosamide-streptogramin B resistance protein. Encoded by gene erm(35). Erm(35) Curated.
AF322577.2.gene2.p01	ARO:3002199 IMP-8.			ARO:3002199 IMP-8.	Klebsiella pneumoniae	>AF322577.2.gene2.p01 metallo-beta-lactamase IMP-8. Encoded by gene blaIMP-8. Molecular class B beta-lactamase. IMP-8 Curated.
AF322577.2.gene3.p01	ARO:3002548 AAC(6')-Ib'.			ARO:3002548 AAC(6')-Ib'.	Klebsiella pneumoniae	>AF322577.2.gene3.p01 aminoglycoside 6'-N-acetyltransferase. AAC6'-Ib. Encoded by gene aac6'-Ib.
AF322577.2.gene4.p01	ARO:3002676 catB3.			ARO:3002676 catB3.	Klebsiella pneumoniae	>AF322577.2.gene4.p01 chloramphenicol acetyltransferase. Encoded by gene catB4.
AF324833.1.gene1.p01	ARO:3002378 VEB-9.			ARO:3002378 VEB-9.	Pseudomonas aeruginosa	>AF324833.1.gene1.p01 extended spectrum beta-lactamase VEB-1a. Encoded by gene bla. Beta-lactamase. VEB-9 Curated.
AF325133.1.gene1.p1	ARO:3001877 CTX-M-14.			ARO:3001877 CTX-M-14.	Klebsiella pneumoniae	>AF325133.1.gene1.p1 cefotaxime-hydrolyzing beta-lactamase CTX-M-18. Encoded by gene AAK55533.1. Bla CTX-M-18.
AF325134.1.gene1.p1	ARO:3001881 CTX-M-19.			ARO:3001881 CTX-M-19.	Klebsiella pneumoniae	>AF325134.1.gene1.p1 ceftazidime-hydrolyzing beta-lactamase CTX-M-19. CTX-M-19 Curated. Encoded by gene AAK55534.1. Bla CTX-M-19; hydrolyzes ceftazidime better than cefotaxime.
AF326355.1.gene1.p01	ARO:3002331 GES-2.			ARO:3002331 GES-2.	Pseudomonas aeruginosa	>AF326355.1.gene1.p01 beta-lactamase GES-2. Carbapenem-hydrolyzing. GES-2 Curated. Encoded by gene bla GES-2.
AF326777.3.gene18.p01	ARO:3002670 cat.			ARO:3002670 cat.	Shigella flexneri 2a	>AF326777.3.gene18.p01 chloramphenicol acetyltransferase. cat Curated. Cat; confers chloramphenicol resistance. Encoded by gene cat.
AF326777.3.gene22.p01	ARO:3000168 tetD.			ARO:3000168 tetD.	Shigella flexneri 2a	>AF326777.3.gene22.p01 putative transcriptional regulator TetD. Encoded by gene tetD. Putative regulator of tet operon; similar to TetD on plasmid R100.
AF329398.1.gene37.p01	ARO:3000479 aminocoumarin resistant gyrB.			ARO:3000479 aminocoumarin resistant gyrB.	Streptomyces roseochromogenes subsp. oscitans DS 12.976	>AF329398.1.gene37.p01 clorobiocin-resistant gyrase B. Encoded by gene gyrBR. GyrBR.
AF329699.1.gene1.p01	ARO:3002337 GES-8.			ARO:3002337 GES-8.	Pseudomonas aeruginosa	>AF329699.1.gene1.p01 beta-lactamase IBC-2. GES-8 Curated. Encoded by gene blaIBC-2.
AF332513.1.gene1.p01	ARO:3000931 TEM-63.			ARO:3000931 TEM-63.	Escherichia coli	>AF332513.1.gene1.p01 extended spectrum beta-lactamase TEM-63. TEM-63 Curated. Encoded by gene blaTEM-63. Similar to TEM-1 beta-lactamase of Escherichia coli.
AF332662.1.gene1.p01	ARO:3002705 floR.			ARO:3002705 floR.	Klebsiella pneumoniae	>AF332662.1.gene1.p01 florfenicol export protein. Encoded by gene floR. floR Curated. FloR.
AF335467.1.gene1.p01	ARO:3000252 mutant porin Omp36 with reduced permeability to antibiotic.			ARO:3000252 mutant porin Omp36 with reduced permeability to antibiotic.	Enterobacter aerogenes	>AF335467.1.gene1.p01 osmoporin Omp36. Encoded by gene omp36.
AF336095.1.gene1.p01	ARO:3000252 mutant porin Omp36 with reduced permeability to antibiotic.			ARO:3000252 mutant porin Omp36 with reduced permeability to antibiotic.	Enterobacter aerogenes	>AF336095.1.gene1.p01 Omp36 porin. Porin. Encoded by gene omp36.
AF336096.1.gene1.p01	ARO:3000252 mutant porin Omp36 with reduced permeability to antibiotic.			ARO:3000252 mutant porin Omp36 with reduced permeability to antibiotic.	Enterobacter aerogenes	>AF336096.1.gene1.p01 Omp36 porin. Encoded by gene omp36.
AF336097.1.gene1.p01	ARO:3000252 mutant porin Omp36 with reduced permeability to antibiotic.			ARO:3000252 mutant porin Omp36 with reduced permeability to antibiotic.	Enterobacter aerogenes	>AF336097.1.gene1.p01 Omp36 porin. Encoded by gene omp36.
AF336098.1.gene1.p01	ARO:3000252 mutant porin Omp36 with reduced permeability to antibiotic.			ARO:3000252 mutant porin Omp36 with reduced permeability to antibiotic.	Enterobacter aerogenes	>AF336098.1.gene1.p01 Omp36 porin. Encoded by gene omp36.
AF337947.1.gene1.p01	ARO:3002635 APH(2'')-IIa.			ARO:3002635 APH(2'')-IIa.	Escherichia coli	>AF337947.1.gene1.p01 aminoglycoside phosphotransferase. APH(2'')-IIa Curated. Aph(2')-Ib. Encoded by gene aph(2')-Ib.
AF337947.1.gene2.p01	ARO:3002559 AAC(6')-Ip.			ARO:3002559 AAC(6')-Ip.	Escherichia coli	>AF337947.1.gene2.p01 aminoglycoside acetyltransferase. AAC(6')-Ip Curated. Encoded by gene aac(6')-Im. Aac(6')-Im.
AF347054.1.gene1.p1	ARO:3000947 TEM-80.			ARO:3000947 TEM-80.	Enterobacter cloacae	>AF347054.1.gene1.p1 inhibitor-resistant beta-lactamase TEM-80. TEM-80 Curated. Encoded by gene AAM15527.1.
AF350424.1.gene1.p01	ARO:3001428 OXA-34.			ARO:3001428 OXA-34.	Pseudomonas aeruginosa	>AF350424.1.gene1.p01 beta-lactamase OXA-34. Encoded by gene bla oxa-34. OXA-2-derived extended-spectrum protein. OXA-34 Curated.
AF351241.1.gene1.p01	ARO:3000957 TEM-90.			ARO:3000957 TEM-90.	Escherichia coli	>AF351241.1.gene1.p01 TEM-90 beta-lactamase. Encoded by gene blaTEM-90. TLE-1 beta-lactamase. TEM-90 Curated.
AF353562.gene.p01	ARO:3000481 tet35.			ARO:3000481 tet35.	Vibrio harveyi	>AF353562.gene.p01 tet35 protein. tet35 Curated. Encoded by gene tet35.
AF355189.1.gene2.p01	ARO:3002600 AAC(3)-Ib/AAC(6')-Ib''.			ARO:3002600 AAC(3)-Ib/AAC(6')-Ib''.	Pseudomonas aeruginosa	>AF355189.1.gene2.p01 aminoglycoside 3-N-acetyltransferase/aminoglycoside 6'-N-acetyltransferase fusion protein. Encoded by gene aac(3)-Ib/aac(6')-Ib. AAC(3)-Ib/AAC(6')-Ib'' Curated.
AF355189.1.gene3.p01	ARO:3002330 GES-1.			ARO:3002330 GES-1.	Pseudomonas aeruginosa	>AF355189.1.gene3.p01 beta-lactamase GES-1. Encoded by gene blages-1. BlaGES-1.
AF357597.1.gene1.p01	ARO:3002021 CMY-10.			ARO:3002021 CMY-10.	Enterobacter aerogenes	>AF357597.1.gene1.p01 extended-spectrum beta-lactamase precursor. Confers resistance to 7-alpha-methoxy-cephalosporin; encodes ambler class C enzyme. Encoded by gene blaCMY-10. CMY-10 Curated.
AF357599.1.gene1.p01	ARO:3002022 CMY-11.			ARO:3002022 CMY-11.	Escherichia coli	>AF357599.1.gene1.p01 extended-spectrum beta-lactamase precursor. CMY-11 Curated. Confers resistance to 7-alpha-methoxy-cephalosporin; encodes Ambler class C beta-lactamase. Encoded by gene blaCMY-11.
AF367983.gene.p01	ARO:3000090 BLA1.			ARO:3000090 BLA1.	Bacillus anthracis	>AF367983.gene.p01 bla1 protein. BLA1 Curated. Encoded by gene bla1.
AF368302.1.gene3.p01	ARO:3002843 vatD.			ARO:3002843 vatD.	Enterococcus faecium	>AF368302.1.gene3.p01 streptogramin A acetyltransferase. VatD; SatA. vatD Curated. Encoded by gene vatD.
AF369871.gene.p01	ARO:3002272 VIM-2.			ARO:3002272 VIM-2.	Acinetobacter pittii	>AF369871.gene.p01 blaVIM-2 protein. Encoded by gene blaVIM-2.
AF371964.1.gene1.p1	ARO:3001768 OXA-118.			ARO:3001768 OXA-118.	Burkholderia cepacia	>AF371964.1.gene1.p1 beta-lactamase OXA family. OXA-118 Curated. Encoded by gene AAK55330.1.
AF371964.1.gene2.p1	ARO:3002548 AAC(6')-Ib'.			ARO:3002548 AAC(6')-Ib'.	Burkholderia cepacia	>AF371964.1.gene2.p1 aminoglycoside 6'-N-acetyltransferase type 1b. Encoded by gene AAK55331.1.
AF395881.gene.p01	ARO:3002313 KPC-3.			ARO:3002313 KPC-3.	Klebsiella pneumoniae	>AF395881.gene.p01 blaKPC-3 protein. KPC-3 Curated. Encoded by gene blaKPC-3.
AF409092.1.gene1.p01	ARO:3002246 CARB-7.			ARO:3002246 CARB-7.	Vibrio cholerae non-O1/non-O139	>AF409092.1.gene1.p01 carbenicillin-hydrolyzing beta-lactamase. CARB-7 Curated. Encoded by gene carb7. CARB-7; VCR region.
AF416700.1.gene1.p01	ARO:3000842 EBR-1 beta-lactamase.			ARO:3000842 EBR-1 beta-lactamase.	Empedobacter brevis	>AF416700.1.gene1.p01 metallo-beta-lactamase. EBR-1 beta-lactamase Curated. Carbapenem-hydrolyzing beta-lactamase; bla-EBR1. Encoded by gene EBR-1.
AF418284.1.gene2.p01	ARO:3002272 VIM-2.			ARO:3002272 VIM-2.	Pseudomonas aeruginosa	>AF418284.1.gene2.p01 metallo-beta-lactamase VIM-2. Encoded by gene blaVIM-2.
AF418284.1.gene3.p01	ARO:3002680 catB8.			ARO:3002680 catB8.	Pseudomonas aeruginosa	>AF418284.1.gene3.p01 chloramphenicol acetyltransferase. Chloramphenicol resistance protein. Encoded by gene catB8. catB8 Curated.
AF427127.1.gene1.p01	ARO:3000948 TEM-81.			ARO:3000948 TEM-81.	Escherichia coli	>AF427127.1.gene1.p01 inhibitor-resistant beta-lactamase TEM-81. TEM-81 Curated. Encoded by gene blaTEM-81.
AF427128.1.gene1.p01	ARO:3000949 TEM-82.			ARO:3000949 TEM-82.	Escherichia coli	>AF427128.1.gene1.p01 inhibitor-resistant beta-lactamase TEM-82. Encoded by gene blaTEM-82. TEM-82 Curated.
AF427129.1.gene1.p01	ARO:3000950 TEM-83.			ARO:3000950 TEM-83.	Escherichia coli	>AF427129.1.gene1.p01 inhibitor-resistant beta-lactamase TEM-83. Encoded by gene blaTEM-83. TEM-83 Curated.
AF427130.1.gene1.p01	ARO:3000951 TEM-84.			ARO:3000951 TEM-84.	Escherichia coli	>AF427130.1.gene1.p01 inhibitor-resistant beta-lactamase TEM-84. TEM-84 Curated. Encoded by gene blaTEM-84.
AF441286.1.gene1.p01	ARO:3000843 MUS-1 beta-lactamase.			ARO:3000843 MUS-1 beta-lactamase.	Myroides odoratimimus	>AF441286.1.gene1.p01 metallo-beta-lactamase. MUS-1 beta-lactamase Curated. Ambler class B beta-lactamase. Encoded by gene MUS-1.
AF441287.1.gene1.p01	ARO:3000844 TUS-1 beta-lactamase.			ARO:3000844 TUS-1 beta-lactamase.	Myroides odoratus DSM 2801	>AF441287.1.gene1.p01 TUS-1. Ambler class B beta-lactamase. TUS-1 beta-lactamase Curated. Encoded by gene TUS-1.
AF445082.1.gene2.p01	ARO:3002195 IMP-4.			ARO:3002195 IMP-4.	Acinetobacter baumannii	>AF445082.1.gene2.p01 carbapenem-hydrolyzing beta-lactamase. IMP-4 Curated. IMP-4 carbapenemase. Encoded by gene blaIMP-4.
AF445082.1.gene4.p01	ARO:3002577 AAC(6')-Ib4.			ARO:3002577 AAC(6')-Ib4.	Acinetobacter baumannii	>AF445082.1.gene4.p01 aminoglycoside 6'-N-acetyltransferase. Encoded by gene aacA4.
AF452105.1.gene1.p1	ARO:3002478 LEN-15.			ARO:3002478 LEN-15.	Klebsiella pneumoniae	>AF452105.1.gene1.p1 LEN-type beta-lactamase variant. LEN-15 Curated. Encoded by gene AAL50725.1.
AF453998.2.gene2.p01	ARO:3000230 ANT(2'')-Ia.			ARO:3000230 ANT(2'')-Ia.	Serratia marcescens	>AF453998.2.gene2.p01 aminoglycoside (2') adenylyltransferase. Confers resistance to gentamicin, tobramycin and kanamycin. Encoded by gene aadB. ANT(2'')-Ia Curated.
AF453998.2.gene4.p01	ARO:3002598 ANT(3'')-Ii-AAC(6')-Iid fusion protein.			ARO:3002598 ANT(3'')-Ii-AAC(6')-Iid fusion protein.	Serratia marcescens	>AF453998.2.gene4.p01 fused aminoglycoside (3'') adenylyltransferase-aminoglycoside (6') acetyltransferase ANT(3'')-Ih-AAC(6')-IId. Confers resistance to streptomycin, spectinomycin, gentamicin, and tobramycin. ANT(3'')-Ii-AAC(6')-Iid fusion protein Curated. Encoded by gene ant(3'')-Ih-aac(6')-IId.
AF458080.1.gene2.p01	ARO:3002576 AAC(6')-Ib3.			ARO:3002576 AAC(6')-Ib3.	Klebsiella pneumoniae	>AF458080.1.gene2.p01 aminoglycoside acetyltransferase AAC(6')-Ib. Encoded by gene aacA4.
AF458080.1.gene3.p01	ARO:3002693 cmlA1.			ARO:3002693 cmlA1.	Klebsiella pneumoniae	>AF458080.1.gene3.p01 chloramphenicol resistance protein cmlA1-variant. cmlA1 Curated. Encoded by gene cmlA1-variant.
AF458080.1.gene7.p01	ARO:3001881 CTX-M-19.			ARO:3001881 CTX-M-19.	Klebsiella pneumoniae	>AF458080.1.gene7.p01 extended-spectrum beta-lactamase CTX-M-19. CTX-M-19 Curated. Encoded by gene bla.
AF462019.1.gene1.p01	ARO:3002681 catB9.			ARO:3002681 catB9.	Vibrio cholerae	>AF462019.1.gene1.p01 chloramphenicol acetyltransferase. catB9 Curated. Encoded by gene catB9. Corresponds to Vibrio cholerae N16961 VCA0300.
AF462611.1.orf0.gene.p01	ARO:3000605 Erm(36).			ARO:3000605 Erm(36).	Micrococcus luteus	>AF462611.1.orf0.gene.p01 23S ribosomal RNA methyltransferase ErmML. Erm(36). Erm(36) Curated. Encoded by gene ermML.
AF467947.1.gene1.p1	ARO:3001094 SHV-36.			ARO:3001094 SHV-36.	Klebsiella pneumoniae	>AF467947.1.gene1.p1 beta-lactamase SHV-36. Bla-SHV-36; antibiotic resistance. SHV-36 Curated. Encoded by gene AAL82592.1.
AF467948.1.gene1.p1	ARO:3001095 SHV-37.			ARO:3001095 SHV-37.	Klebsiella pneumoniae	>AF467948.1.gene1.p1 beta-lactamase SHV-37. Encoded by gene AAL82593.1. SHV-37 Curated. Bla-SHV-37; antibiotic resistance.
AF468003.1.gene1.p1	ARO:3000974 TEM-111.			ARO:3000974 TEM-111.	Escherichia coli	>AF468003.1.gene1.p1 TEM-type beta lactamase. Encoded by gene AAL77062.1. TEM-111 Curated.
AF472622.2.gene1.p01	ARO:3003003 CfxA3.			ARO:3003003 CfxA3.	Capnocytophaga ochracea	>AF472622.2.gene1.p01 class A beta-lactamase CFXA3 precursor. CfxA3 Curated. Encoded by gene cfxA3.
AF473577.gene.p01	ARO:3002397 OXY-2-2.			ARO:3002397 OXY-2-2.	Klebsiella oxytoca	>AF473577.gene.p01 blaOXY-K1 protein. OXY-2-2 Curated. Encoded by gene blaOXY-K1.
AF479774.1.gene5.p01	ARO:3002546 AAC(6')-Ib.			ARO:3002546 AAC(6')-Ib.	Klebsiella pneumoniae	>AF479774.1.gene5.p01 aminoglycoside 6'-N-acetyltransferase type Ib. Acetyltransferase; acetylation of aminoglycosides; inactivation of aminoglycosides. Encoded by gene aac(6')-Ib. AAC(6')-Ib Curated.
AF479774.1.gene7.p01	ARO:3001404 OXA-9.			ARO:3001404 OXA-9.	Klebsiella pneumoniae	>AF479774.1.gene7.p01 beta-lactamase Oxa9. Oxacillinase-carbenicillinase. Encoded by gene oxa9.
AF479774.1.gene8.p01	ARO:3000873 TEM-1.			ARO:3000873 TEM-1.	Klebsiella pneumoniae	>AF479774.1.gene8.p01 TEM beta-lactamase. Encoded by gene bla.
AF488377.1.gene1.p1	ARO:3001885 CTX-M-23.			ARO:3001885 CTX-M-23.	Escherichia coli	>AF488377.1.gene1.p1 CTX-M type beta-lactamase. CTX-M-23 Curated. Encoded by gene AAL99990.1.
AF491278.1.gene1.p01	ARO:3002409 OXY-3-1.			ARO:3002409 OXY-3-1.	Klebsiella oxytoca	>AF491278.1.gene1.p01 class A beta-lactamase. OXY-3-1 Curated. Encoded by gene bla. K1; KOXY.
AF495873.1.gene1.p1	ARO:3000964 TEM-101.			ARO:3000964 TEM-101.	Escherichia coli	>AF495873.1.gene1.p1 extended-spectrum beta-lactamase TEM-101. Antibiotic resistance. TEM-101 Curated. Encoded by gene AAM18924.1.
AF506748.1.gene1.p1	ARO:3000971 TEM-108.			ARO:3000971 TEM-108.	Salmonella enterica subsp. enterica serovar Typhimurium	>AF506748.1.gene1.p1 TEM beta-lactamase. TEM-108 Curated. Encoded by gene AAM28884.1.
AF507977.1.gene28.p1	ARO:3002670 cat.			ARO:3002670 cat.	Enterococcus faecium	>AF507977.1.gene28.p1 chloramphenicol acetyltransferase. Orf25. Encoded by gene AAO52851.1. cat Curated.
AF509241.1.gene1.p01	ARO:3001419 OXA-24.			ARO:3001419 OXA-24.	Acinetobacter baumannii	>AF509241.1.gene1.p01 carbapenem-hydrolyzing beta-lactamase OXA-40. OXA-24 Curated. Oxacillinase. Encoded by gene bla-OXA-40.
AF512546.1.gene1.p01	ARO:3002861 dfrA5.			ARO:3002861 dfrA5.	Vibrio cholerae	>AF512546.1.gene1.p01 dihydrofolate reductase type V. dfrA5 Curated. Encoded by gene dfrV.
AF512546.1.gene2.p01	ARO:3002826 EreA2.			ARO:3002826 EreA2.	Vibrio cholerae	>AF512546.1.gene2.p01 erythromycin esterase. Encoded by gene ereA2. ereA2 Curated.
AF516719.1.gene1.p1	ARO:3000967 TEM-104.			ARO:3000967 TEM-104.	Klebsiella pneumoniae	>AF516719.1.gene1.p1 beta-lactamase TEM-104. Encoded by gene AAM61952.1. TEM-104 Curated. TEM-type beta-lactamase; antibiotics-hydrolyzing.
AF516720.1.gene1.p1	ARO:3000968 TEM-105.			ARO:3000968 TEM-105.	Escherichia coli	>AF516720.1.gene1.p1 beta-lactamase TEM-105. Antibiotics-hydrolyzing. Encoded by gene AAM61953.1. TEM-105 Curated.
AF518567.2.gene4.p01	ARO:3001887 CTX-M-25.			ARO:3001887 CTX-M-25.	Escherichia coli	>AF518567.2.gene4.p01 beta-lactamase CTX-M-25. CTX-M-25 Curated. Encoded by gene blactx-m-25.
AF525303.2.gene5.p01	ARO:3001808 OXA-60.			ARO:3001808 OXA-60.	Ralstonia pickettii	>AF525303.2.gene5.p01 oxacillinase OXA-60. OXA-60 Curated. Encoded by gene bla OXA-60.
AF527798.1.gene1.p1	ARO:3000879 TEM-7.			ARO:3000879 TEM-7.	Escherichia coli	>AF527798.1.gene1.p1 TEM-7 beta-lactamase. Encoded by gene AAO33760.1. TEM-7 Curated.
AF535087.1.gene1.p01	ARO:3003047 qacB.			ARO:3003047 qacB.	Staphylococcus aureus	>AF535087.1.gene1.p01 multidrug efflux protein QacB. Encoded by gene qacB. High-level antiseptic resistance. qacB Curated.
AF535127.1.gene1.p01	ARO:3000978 TEM-115.			ARO:3000978 TEM-115.	Klebsiella pneumoniae	>AF535127.1.gene1.p01 beta-lactamase TEM-115. TEM-115 Curated. Encoded by gene blaTEM-115.
AF535128.1.gene1.p01	ARO:3001098 SHV-40.			ARO:3001098 SHV-40.	Klebsiella pneumoniae	>AF535128.1.gene1.p01 beta-lactamase SHV-40. Encoded by gene blaSHV-40. SHV-40 Curated.
AF535129.1.gene1.p01	ARO:3001099 SHV-41.			ARO:3001099 SHV-41.	Klebsiella pneumoniae	>AF535129.1.gene1.p01 beta-lactamase SHV-41. Encoded by gene blaSHV-41. SHV-41 Curated.
AF535130.1.gene1.p01	ARO:3001100 SHV-42.			ARO:3001100 SHV-42.	Klebsiella pneumoniae	>AF535130.1.gene1.p01 beta-lactamase SHV-42. Encoded by gene blaSHV-42. SHV-42 Curated.
AF540889.gene.p01	ARO:3002871 tet37.			ARO:3002871 tet37.	uncultured bacterium	>AF540889.gene.p01 tet37 protein. tet37 Curated. Encoded by gene tet37.
AF547625.1.gene1.p1	ARO:3001103 SHV-45.			ARO:3001103 SHV-45.	Klebsiella pneumoniae	>AF547625.1.gene1.p1 SHV beta lactamase. SHV-45 Curated. Encoded by gene AAN39364.1.
AHEL01000071.1.gene5.p01	ARO:3000318 mphB.			ARO:3000318 mphB.	Bacillus cereus K-5975c	>AHEL01000071.1.gene5.p01 hypothetical protein. mphB Curated. Encoded by gene IGY_06091.
AHFH01000028.1.gene512.p01	ARO:3003072 Bacillus intrinsic mph.			ARO:3003072 Bacillus intrinsic mph.	Bacillus cereus VD156	>AHFH01000028.1.gene512.p01 hypothetical protein. Bacillus intrinsic mph Curated. Encoded by gene IK7_04094.
AHFH01000066.1.gene18.p01	ARO:3000318 mphB.			ARO:3000318 mphB.	Bacillus cereus VD156	>AHFH01000066.1.gene18.p01 hypothetical protein. mphB Curated. Encoded by gene IK7_06029.
AJ000283.1.gene1.p01	ARO:3000343 tap.			ARO:3000343 tap.	Mycobacterium fortuitum	>AJ000283.1.gene1.p01 Tap protein. tap Curated. Encoded by gene tap.
AJ005044.1.gene1.p01	ARO:3001869 CTX-M-6.			ARO:3001869 CTX-M-6.	Salmonella enterica subsp. enterica serovar Typhimurium	>AJ005044.1.gene1.p01 blaZ beta-lactmase. CTX-M-6 Curated. Encoded by gene beta-lactamase.
AJ005045.gene.p01	ARO:3001870 CTX-M-7.			ARO:3001870 CTX-M-7.	Salmonella enterica subsp. enterica serovar Typhimurium	>AJ005045.gene.p01 blaCTXM-7 protein. CTX-M-7 Curated. Encoded by gene blaCTXM-7.
AJ009818.1.gene2.p01	ARO:3000230 ANT(2'')-Ia.			ARO:3000230 ANT(2'')-Ia.	Salmonella enterica subsp. enterica serovar Typhimurium	>AJ009818.1.gene2.p01 Aminoglycoside adenyltransferase. Gene cassette. Encoded by gene aadB.
AJ011291.1.gene1.p01	ARO:3002018 CMY-7.			ARO:3002018 CMY-7.	Escherichia coli	>AJ011291.1.gene1.p01 blaZ beta-lactmase. Encoded by gene CMY-7. CMY-7 Curated.
AJ011293.1.gene1.p01	ARO:3002017 CMY-6.			ARO:3002017 CMY-6.	Escherichia coli	>AJ011293.1.gene1.p01 blaZ beta-lactmase. CMY-6 Curated. Encoded by gene CMY-6.
AJ011428.2.gene1.p01	ARO:3001074 SHV-15.			ARO:3001074 SHV-15.	Escherichia coli	>AJ011428.2.gene1.p01 Beta-lactamase. SHV-15 Curated. Encoded by gene Beta-lactamase.
AJ012256.1.gene1.p01	ARO:3000939 TEM-73.	ARO:3000943 TEM-77.		ARO:3000939 TEM-73. ARO:3000943 TEM-77.	Proteus mirabilis	>AJ012256.1.gene1.p01 beta-lactamase IRT-18. Encoded by gene bla IRT-18. TEM-73 Curated.
AJ132105.1.gene1.p01	ARO:3001418 OXA-23.			ARO:3001418 OXA-23.	Acinetobacter baumannii	>AJ132105.1.gene1.p01 blaZ beta-lactmase. OXA-23 Curated. Encoded by gene ari-1.
AJ133121.1.gene1.p01	ARO:3001815 ACC-1.			ARO:3001815 ACC-1.	Klebsiella pneumoniae	>AJ133121.1.gene1.p01 AmpC beta-lactamase ACC-1. Encoded by gene bla-ACC-1. ACC-1 Curated.
AJ223604.1.gene3.p01	ARO:3002192 IMP-1.			ARO:3002192 IMP-1.	Pseudomonas aeruginosa	>AJ223604.1.gene3.p01 Unknown product. Encoded by gene bla-imp.
AJ223604.1.gene5.p01	ARO:3002678 catB6.			ARO:3002678 catB6.	Pseudomonas aeruginosa	>AJ223604.1.gene5.p01 Unknown product. catB6 Curated. Encoded by gene catB6.
AJ223604.1.gene9.p01	ARO:3000410 sul1.			ARO:3000410 sul1.	Pseudomonas aeruginosa	>AJ223604.1.gene9.p01 Unknown product. Encoded by gene qacEdelta 1.
AJ223970.1.gene1.p01	ARO:3001303 ErmO.			ARO:3001303 ErmO.	Streptomyces ambofaciens	>AJ223970.1.gene1.p01 mono-methyl transferase. Encoded by gene srmA. ErmO Curated.
AJ223970.1.gene2.p01	ARO:3000463 gimA glycosyltransferase.			ARO:3000463 gimA glycosyltransferase.	Streptomyces ambofaciens	>AJ223970.1.gene2.p01 macrolide glycosyl transferase. gimA glycosyltransferase Curated. Encoded by gene mgtA.
AJ237702.gene.p01	ARO:3002132 DHA-1.			ARO:3002132 DHA-1.	Salmonella enterica subsp. enterica serovar Enteritidis	>AJ237702.gene.p01 ampC protein. Encoded by gene ampC.
AJ238249.gene.p01	ARO:3000275 linB.			ARO:3000275 linB.	Enterococcus faecium	>AJ238249.gene.p01 lnuB protein. Encoded by gene lnuB. linB Curated.
AJ239002.1.gene1.p01	ARO:3000935 TEM-68.			ARO:3000935 TEM-68.	Klebsiella pneumoniae	>AJ239002.1.gene1.p01 TEM-68 ES-beta-lactamase. Encoded by gene bla-TEM-68. TEM-68 Curated.
AJ239129.2.gene1.p01	ARO:3001419 OXA-24.			ARO:3001419 OXA-24.	Acinetobacter baumannii	>AJ239129.2.gene1.p01 blaZ beta-lactmase. Encoded by gene oxa-24. OXA-24 Curated.
AJ243209.1.gene1.p01	ARO:3002819 msrC.			ARO:3002819 msrC.	Enterococcus faecium	>AJ243209.1.gene1.p01 putative ABC transporter. msrC Curated. Encoded by gene msrC.
AJ243491.gene.p01	ARO:3002193 IMP-2.			ARO:3002193 IMP-2.	Acinetobacter baumannii	>AJ243491.gene.p01 blaIMP-2 protein. IMP-2 Curated. Encoded by gene blaIMP-2.
AJ243541.gene.p01	ARO:3000375 ErmB.			ARO:3000375 ErmB.	Enterococcus faecalis	>AJ243541.gene.p01 erm(B)** protein. ErmB Curated. Encoded by gene erm(B)**.
AJ249249.1.gene5.p01	ARO:3002685 catIII.			ARO:3002685 catIII.	Mannheimia haemolytica	>AJ249249.1.gene5.p01 chloramphenicol O-acetyltransferase. Encoded by gene catIII. catIII Curated.
AJ249249.1.gene6.p01	ARO:3002639 APH(3'')-Ib.			ARO:3002639 APH(3'')-Ib.	Mannheimia haemolytica	>AJ249249.1.gene6.p01 streptomycin phosphotransferase. Encoded by gene strA.
AJ250203.gene.p01	ARO:3000476 tet31.			ARO:3000476 tet31.	Aeromonas salmonicida	>AJ250203.gene.p01 tet31 protein. Encoded by gene tet31. tet31 Curated.
AJ250876.1.gene1.p01	ARO:3000851 THIN-B beta-lactamase.			ARO:3000851 THIN-B beta-lactamase.	Janthinobacterium lividum	>AJ250876.1.gene1.p01 THIN-B proetin. THIN-B beta-lactamase Curated. Encoded by gene blaTHIN-B.
AJ252200.1.gene1.p01	ARO:3003055 smeD.			ARO:3003055 smeD.	Stenotrophomonas maltophilia	>AJ252200.1.gene1.p01 putative membrane fusion protein. Encoded by gene smeD. smeD Curated.
AJ252200.1.gene2.p01	ARO:3003056 smeE.			ARO:3003056 smeE.	Stenotrophomonas maltophilia	>AJ252200.1.gene2.p01 putative RND protein. Encoded by gene smeE. smeE Curated.
AJ252200.1.gene3.p01	ARO:3003057 smeF.			ARO:3003057 smeF.	Stenotrophomonas maltophilia	>AJ252200.1.gene3.p01 outer membrane protein. Encoded by gene smeF. smeF Curated.
AJ271879.1.gene10.p01	ARO:3002639 APH(3'')-Ib.			ARO:3002639 APH(3'')-Ib.	uncultured bacterium	>AJ271879.1.gene10.p01 aminoglycoside phosphotransferase. Encoded by gene strA.
AJ271879.1.gene11.p01	ARO:3002660 APH(6)-Id.			ARO:3002660 APH(6)-Id.	uncultured bacterium	>AJ271879.1.gene11.p01 aminoglycoside phosphotransferase. Encoded by gene strB.
AJ271879.1.gene8.p01	ARO:3000412 sul2.			ARO:3000412 sul2.	uncultured bacterium	>AJ271879.1.gene8.p01 sulfonamide-resistant dihydropteroate synthase. Encoded by gene sulII.
AJ271879.1.gene9.p01	ARO:3002685 catIII.			ARO:3002685 catIII.	uncultured bacterium	>AJ271879.1.gene9.p01 chloramphenicol acetyl transferase. catIII Curated. Encoded by gene catIII.
AJ272109.1.gene1.p01	ARO:3000582 L1 beta-lactamase.			ARO:3000582 L1 beta-lactamase.	Stenotrophomonas maltophilia	>AJ272109.1.gene1.p01 metallo beta-lactamase. L1 beta-lactamase Curated. Encoded by gene blaL1.
AJ276453.1.gene4.p01	ARO:3002183 MOX-2.			ARO:3002183 MOX-2.	Klebsiella pneumoniae	>AJ276453.1.gene4.p01 blaZ beta-lactmase. Encoded by gene blaMOX-2. MOX-2 Curated.
AJ277414.1.gene1.p01	ARO:3000952 TEM-85.			ARO:3000952 TEM-85.	Klebsiella pneumoniae	>AJ277414.1.gene1.p01 TEM-85 ES-beta-lactamase. Encoded by gene bla-TEM-85. TEM-85 Curated.
AJ277415.1.gene1.p01	ARO:3000953 TEM-86.			ARO:3000953 TEM-86.	Klebsiella pneumoniae	>AJ277415.1.gene1.p01 TEM-86 ES-beta-lactamase. TEM-86 Curated. Encoded by gene bla-TEM-86.
AJ277535.1.gene1.p01	ARO:3002158 FOX-4.			ARO:3002158 FOX-4.	Escherichia coli	>AJ277535.1.gene1.p01 beta-lactamase class C. Encoded by gene fox-4. FOX-4 Curated.
AJ295238.gene.p01	ARO:3000196 tet32.			ARO:3000196 tet32.	Clostridiaceae bacterium K10	>AJ295238.gene.p01 tet32 protein. tet32 Curated. Encoded by gene tet32.
AJ295340.1.gene1.p01	ARO:3002515 OCH-2.			ARO:3002515 OCH-2.	Ochrobactrum anthropi	>AJ295340.1.gene1.p01 beta-lactamase class C. Encoded by gene bla OCH-2. OCH-2 Curated.
AJ295341.1.gene1.p01	ARO:3002516 OCH-3.			ARO:3002516 OCH-3.	Ochrobactrum anthropi	>AJ295341.1.gene1.p01 beta-lactamase class C. OCH-3 Curated. Encoded by gene bla OCH-3.
AJ295342.1.gene1.p01	ARO:3002517 OCH-4.			ARO:3002517 OCH-4.	Ochrobactrum anthropi	>AJ295342.1.gene1.p01 beta-lactamase class C. OCH-4 Curated. Encoded by gene bla OCH-4.
AJ295343.1.gene1.p01	ARO:3002518 OCH-5.			ARO:3002518 OCH-5.	Ochrobactrum anthropi	>AJ295343.1.gene1.p01 beta-lactamase class C. OCH-5 Curated. Encoded by gene bla OCH-5.
AJ295344.1.gene1.p01	ARO:3002519 OCH-6.			ARO:3002519 OCH-6.	Ochrobactrum anthropi	>AJ295344.1.gene1.p01 beta-lactamase class C. OCH-6 Curated. Encoded by gene bla OCH-6.
AJ295345.1.gene1.p01	ARO:3002520 OCH-7.			ARO:3002520 OCH-7.	Ochrobactrum anthropi	>AJ295345.1.gene1.p01 beta-lactamase class C. OCH-7 Curated. Encoded by gene bla OCH-7.
AJ308331.1.gene1.p01	ARO:3000855 CAU-1 beta-lactamase.			ARO:3000855 CAU-1 beta-lactamase.	Caulobacter vibrioides	>AJ308331.1.gene1.p01 metallo-beta-lactamase. Encoded by gene blaCAU-1. CAU-1 beta-lactamase Curated.
AJ308558.1.gene1.p01	ARO:3000962 TEM-95.			ARO:3000962 TEM-95.	Escherichia coli	>AJ308558.1.gene1.p01 beta lactamase TEM-95. TEM-95 Curated. Encoded by gene blaTEM-95b.
AJ309734.2.gene1.p01	ARO:3001612 OXA-51.			ARO:3001612 OXA-51.	Acinetobacter baumannii	>AJ309734.2.gene1.p01 blaZ beta-lactmase. OXA-51 Curated. Encoded by gene oxa-51.
AJ310778.1.gene10.p01	ARO:3000410 sul1.			ARO:3000410 sul1.	Salmonella enterica subsp. enterica serovar Typhimurium	>AJ310778.1.gene10.p01 Sul1 protein. Encoded by gene sul1.
AJ310778.1.gene13.p01	ARO:3003015 dfrA19.			ARO:3003015 dfrA19.	Salmonella enterica subsp. enterica serovar Typhimurium	>AJ310778.1.gene13.p01 dihydrofolate reductase. In citation [3] dfrA19 is referred to as dfrA18. Encoded by gene dfrA19.
AJ310778.1.gene6.p01	ARO:3000230 ANT(2'')-Ia.			ARO:3000230 ANT(2'')-Ia.	Salmonella enterica subsp. enterica serovar Typhimurium	>AJ310778.1.gene6.p01 aminoglycoside adenyltransferase. Gene cassette in In-t1. Encoded by gene aadB.
AJ312056.2.gene1.p01	ARO:3002670 cat.			ARO:3002670 cat.	Staphylococcus aureus	>AJ312056.2.gene1.p01 chloramphenicol acetyl transferase. cat Curated. Encoded by gene cat.
AJ313523.1.orf0.gene.p01	ARO:3000599 Erm(33).			ARO:3000599 Erm(33).	Staphylococcus sciuri	>AJ313523.1.orf0.gene.p01 adenine methylase. Encoded by gene erm(33).
AJ318093.1.gene1.p01	ARO:3000960 TEM-93.			ARO:3000960 TEM-93.	Escherichia coli	>AJ318093.1.gene1.p01 TEM-93 ES-beta-lactamase. TEM-93 Curated. Encoded by gene bla-TEM-93.
AJ318094.1.gene1.p01	ARO:3000961 TEM-94.			ARO:3000961 TEM-94.	Escherichia coli	>AJ318094.1.gene1.p01 TEM-94 ES-beta-lactamase. TEM-94 Curated. Encoded by gene bla-TEM-94.
AJ319822.1.gene2.p01	ARO:3002685 catIII.			ARO:3002685 catIII.	Mannheimia varigena	>AJ319822.1.gene2.p01 chloramphenicol acetyltransferase. catIII Curated. Encoded by gene catAIII.
AJ400619.1.gene1.p01	ARO:3001424 OXA-29.			ARO:3001424 OXA-29.	Fluoribacter gormanii	>AJ400619.1.gene1.p01 OXA-29. OXA-29 Curated. Encoded by gene blaOXA-29.
AJ401618.1.gene2.p01	ARO:3002514 OCH-1.			ARO:3002514 OCH-1.	Ochrobactrum anthropi	>AJ401618.1.gene2.p01 AmpC beta-lactamase class C. OCH-1 Curated. Encoded by gene ampC.
AJ416344.1.gene1.p01	ARO:3001882 CTX-M-20.			ARO:3001882 CTX-M-20.	Proteus mirabilis	>AJ416344.1.gene1.p01 CTX-M-20 beta-lactamase. Encoded by gene blaCTX-M-20. CTX-M-20 Curated.
AJ416345.gene.p01	ARO:3001872 CTX-M-9.			ARO:3001872 CTX-M-9.	Escherichia coli	>AJ416345.gene.p01 blaCTXM-9 protein. Encoded by gene blaCTXM-9.
AJ416346.1.gene2.p01	ARO:3001883 CTX-M-21.			ARO:3001883 CTX-M-21.	Escherichia coli	>AJ416346.1.gene2.p01 CTX-M-21 beta-lactamase. CTX-M-21 Curated. Encoded by gene blaCTX-M-21.
AJ420072.gene.p01	ARO:3000478 tet33.			ARO:3000478 tet33.	Corynebacterium glutamicum	>AJ420072.gene.p01 tet33 protein. tet33 Curated. Encoded by gene tet33.
AJ420864.1.gene1.p01	ARO:3002203 IMP-12.			ARO:3002203 IMP-12.	Pseudomonas putida	>AJ420864.1.gene1.p01 metallo beta-lactamase. IMP-12 Curated. BlaIMP-10 allele. Encoded by gene blaIMP.
AJ437107.1.gene1.p01	ARO:3000900 TEM-30.			ARO:3000900 TEM-30.	Escherichia coli	>AJ437107.1.gene1.p01 blaZ beta-lactmase. Encoded by gene bla. TEM-30 Curated.
AJ459418.gene.p01	ARO:3000413 sul3.			ARO:3000413 sul3.	Escherichia coli	>AJ459418.gene.p01 sul3 protein. Encoded by gene sul3. sul3 Curated.
AJ487033.2.gene1.p01	ARO:3000230 ANT(2'')-Ia.			ARO:3000230 ANT(2'')-Ia.	Salmonella enterica subsp. enterica serovar Typhimurium	>AJ487033.2.gene1.p01 aminoglycoside adenyl transferase. ANT(2'')-Ia Curated. Gene cassette. Encoded by gene aadB.
AJ487033.2.gene3.p01	ARO:3002691 cmlA.			ARO:3002691 cmlA.	Salmonella enterica subsp. enterica serovar Typhimurium	>AJ487033.2.gene3.p01 chloramphenicol transporter. Encoded by gene cmlA. Gene cassette. cmlA Curated.
AJ487034.1.gene3.p01	ARO:3002675 catB2.			ARO:3002675 catB2.	Salmonella enterica subsp. enterica serovar Enteritidis	>AJ487034.1.gene3.p01 chloramphenicol acetyltransferase. Gene cassette. catB2 Curated. Encoded by gene catB2.
AJ488302.1.gene1.p01	ARO:3001769 OXA-42.			ARO:3001769 OXA-42.	Burkholderia pseudomallei	>AJ488302.1.gene1.p01 blaZ beta-lactmase. OXA-42 Curated. Encoded by gene oxa.
AJ488303.1.gene1.p01	ARO:3001770 OXA-43.			ARO:3001770 OXA-43.	Burkholderia pseudomallei	>AJ488303.1.gene1.p01 blaZ beta-lactmase. OXA-43 Curated. Encoded by gene oxa.
AJ511268.1.gene2.p01	ARO:3002272 VIM-2.			ARO:3002272 VIM-2.	Pseudomonas aeruginosa	>AJ511268.1.gene2.p01 VIM-2 metallo-beta-lactamase. Encoded by gene blaVIM-2. VIM-2 Curated.
AJ511268.1.gene3.p01	ARO:3002531 AAC(3)-Ic.			ARO:3002531 AAC(3)-Ic.	Pseudomonas aeruginosa	>AJ511268.1.gene3.p01 aminoglycoside acetyltransferase. AAC(3)-Ic Curated. Encoded by gene aac(3)-Ic.
AJ511268.1.gene4.p01	ARO:3002695 cmlA5.			ARO:3002695 cmlA5.	Pseudomonas aeruginosa	>AJ511268.1.gene4.p01 CMLA7 protein. Encoded by gene cmlA7. cmlA7 Curated.
AJ514254.gene.p01	ARO:3000197 tet36.			ARO:3000197 tet36.	Bacteroides coprosuis DSM 18011	>AJ514254.gene.p01 tet36 protein. Encoded by gene tet36. tet36 Curated.
AJ518835.1.gene1.p01	ARO:3002639 APH(3'')-Ib.			ARO:3002639 APH(3'')-Ib.	Escherichia coli	>AJ518835.1.gene1.p01 streptomycin resistance protein A. Encoded by gene strA.
AJ518835.1.gene2.p01	ARO:3002660 APH(6)-Id.			ARO:3002660 APH(6)-Id.	Escherichia coli	>AJ518835.1.gene2.p01 streptomycin resistance protein B. Encoded by gene strB. APH(6)-Id Curated.
AJ518835.1.gene6.p01	ARO:3002705 floR.			ARO:3002705 floR.	Escherichia coli	>AJ518835.1.gene6.p01 florfenicol/chloramphenicol resistance protein. Encoded by gene floR. floR Curated.
AJ519683.1.gene1.p01	ARO:3001794 OXA-45.			ARO:3001794 OXA-45.	Pseudomonas aeruginosa	>AJ519683.1.gene1.p01 oxacillinase. Class D beta-lactamase. Encoded by gene oxa45. OXA-45 Curated.
AJ536835.1.gene1.p01	ARO:3002277 VIM-7.			ARO:3002277 VIM-7.	Pseudomonas aeruginosa	>AJ536835.1.gene1.p01 metallo-b-lactamase. VIM-7 Curated. Encoded by gene blaVIM-7.
AJ548797.1.gene1.p01	ARO:3003094 imiH.			ARO:3003094 imiH.	Aeromonas hydrophila	>AJ548797.1.gene1.p01 metallo beta-lactamase. Encoded by gene imiH. imiH Curated.
AJ549214.1.gene2.p01	ARO:3002704 fexA.			ARO:3002704 fexA.	Staphylococcus lentus	>AJ549214.1.gene2.p01 florfenicol-chloramphenicol exporter. fexA Curated. Encoded by gene fexA.
AJ549244.1.gene1.p01	ARO:3001890 CTX-M-28.			ARO:3001890 CTX-M-28.	Escherichia coli	>AJ549244.1.gene1.p01 class A beta-lactamase CTX-M-28. CTX-M-28 Curated. Encoded by gene blaCTX-M-28.
AJ550807.1.gene4.p01	ARO:3002204 IMP-13.			ARO:3002204 IMP-13.	Pseudomonas aeruginosa	>AJ550807.1.gene4.p01 metallo-b-lactamase. IMP-13 Curated. Encoded by gene bla-imp13.
AJ555823.2.gene1.p01	ARO:3002026 CMY-15.			ARO:3002026 CMY-15.	Proteus mirabilis	>AJ555823.2.gene1.p01 Ampc-type beta-lactamase. CMY-15 Curated. Encoded by gene blaCMY-15.
AJ555825.2.gene1.p01	ARO:3002025 CMY-14.			ARO:3002025 CMY-14.	Proteus mirabilis	>AJ555825.2.gene1.p01 Ampc-type beta-lactamase. CMY-14 Curated. Encoded by gene blaCMY-14.
AJ557142.gene.p01	ARO:3001894 CTX-M-32.			ARO:3001894 CTX-M-32.	Escherichia coli	>AJ557142.gene.p01 blaCTX-M-32 protein. CTX-M-32 Curated. Encoded by gene blaCTX-M-32.
AJ561197.2.gene3.p01	ARO:3002839 lnuF.			ARO:3002839 lnuF.	Escherichia coli	>AJ561197.2.gene3.p01 LinF protein. lnuF Curated. Encoded by gene linF.
AJ567481.1.gene1.p01	ARO:3001893 CTX-M-31.			ARO:3001893 CTX-M-31.	Providencia sp. 4440	>AJ567481.1.gene1.p01 beta-lactamase CTX-M-31. CTX-M-31 Curated. Encoded by gene bla.
AJ567827.1.gene1.p01	ARO:3002611 aadA11.			ARO:3002611 aadA11.	Escherichia coli	>AJ567827.1.gene1.p01 putative aminoglycoside adenylyltransferase. aadA11 Curated. Encoded by gene aadA11.
AJ579365.gene.p01	ARO:3003111 lsaB.			ARO:3003111 lsaB.	Staphylococcus sciuri	>AJ579365.gene.p01 lsaB_orf3 protein. Encoded by gene lsaB_orf3.
AJ584652.2.gene3.p01	ARO:3002207 IMP-16.			ARO:3002207 IMP-16.	Pseudomonas aeruginosa	>AJ584652.2.gene3.p01 metallo-beta-lactamase IMP-16. Molecular class B beta-lactamase. IMP-16 Curated. Encoded by gene blaIMP-16.
AJ584652.2.gene5.p01	ARO:3002599 AAC(6')-30/AAC(6')-Ib' fusion protein.			ARO:3002599 AAC(6')-30/AAC(6')-Ib' fusion protein.	Pseudomonas aeruginosa	>AJ584652.2.gene5.p01 AAC(6')-30/AAC(6')-Ib'. Encoded by gene aac(6')-30/aac(6')-Ib'. AAC(6')-30/AAC(6')-Ib' fusion protein Curated. 6'-N-aminoglycoside acetyltransferase type I.
AJ584700.2.gene1.p01	ARO:3002589 AAC(6')-Iid.			ARO:3002589 AAC(6')-Iid.	Enterococcus hirae	>AJ584700.2.gene1.p01 aminoglycoside acetyltransferase. AAC(6')-Iid Curated. Encoded by gene aac(6')-Ii.
AJ584701.2.gene1.p01	ARO:3002590 AAC(6')-Iih.			ARO:3002590 AAC(6')-Iih.	Enterococcus durans	>AJ584701.2.gene1.p01 aminoglycoside acetyltransferase. AAC(6')-Iih Curated. Encoded by gene aac(6')-Ii.
AJ605332.1.gene1.p01	ARO:3003016 dfrA20.			ARO:3003016 dfrA20.	Pasteurella multocida	>AJ605332.1.gene1.p01 dihydrofolate reductase. Encoded by gene dfrA20. dfrA20 Curated.
AJ620678.gene.p01	ARO:3000845 GIM-1.			ARO:3000845 GIM-1.	Pseudomonas aeruginosa	>AJ620678.gene.p01 GIM protein. Encoded by gene GIM.
AJ631966.1.gene1.p01	ARO:3001771 OXA-57.			ARO:3001771 OXA-57.	Burkholderia pseudomallei 576	>AJ631966.1.gene1.p01 class D beta-lactamase. Encoded by gene oxa-57. OXA-57 Curated.
AJ632249.1.gene1.p01	ARO:3001772 OXA-59.			ARO:3001772 OXA-59.	Burkholderia pseudomallei	>AJ632249.1.gene1.p01 class D beta-lactamase precursor. Encoded by gene oxa-59. OXA-59 Curated.
AJ634602.gene.p01	ARO:3000999 TEM-135.			ARO:3000999 TEM-135.	Salmonella enterica subsp. enterica serovar Typhimurium	>AJ634602.gene.p01 blaTEM protein. Encoded by gene blaTEM. TEM-135 Curated.
AJ635401.2.gene1.p01	ARO:3002418 OKP-A-1.			ARO:3002418 OKP-A-1.	Klebsiella pneumoniae	>AJ635401.2.gene1.p01 beta-lactamase. OKP-A-1 Curated. Encoded by gene blaOKP-A.
AJ635402.2.gene1.p01	ARO:3002434 OKP-B-1.			ARO:3002434 OKP-B-1.	Klebsiella pneumoniae	>AJ635402.2.gene1.p01 OKP-B beta-lactamase. OKP-B-1 Curated. Encoded by gene blaOKP.
AJ635403.1.gene1.p01	ARO:3002463 LEN-13.			ARO:3002463 LEN-13.	Klebsiella pneumoniae	>AJ635403.1.gene1.p01 beta-lactamase. Encoded by gene blaLEN. LEN-13 Curated.
AJ635404.2.gene1.p01	ARO:3002419 OKP-A-2.			ARO:3002419 OKP-A-2.	Klebsiella pneumoniae	>AJ635404.2.gene1.p01 OKP-A beta-lactamase. OKP-A-2 Curated. Encoded by gene blaOKP.
AJ635405.1.gene1.p01	ARO:3002459 LEN-9.			ARO:3002459 LEN-9.	Klebsiella pneumoniae	>AJ635405.1.gene1.p01 beta-lactamase. Encoded by gene blaLEN. LEN-9 Curated.
AJ635406.1.gene1.p01	ARO:3002462 LEN-12.			ARO:3002462 LEN-12.	Klebsiella pneumoniae	>AJ635406.1.gene1.p01 beta-lactamase. Encoded by gene blaLEN. LEN-12 Curated.
AJ635417.1.gene1.p01	ARO:3002461 LEN-11.			ARO:3002461 LEN-11.	Klebsiella pneumoniae	>AJ635417.1.gene1.p01 beta-lactamase. Encoded by gene blaLEN. LEN-11 Curated.
AJ635419.1.gene1.p01	ARO:3002460 LEN-10.			ARO:3002460 LEN-10.	Klebsiella pneumoniae	>AJ635419.1.gene1.p01 beta-lactamase. Encoded by gene blaLEN. LEN-10 Curated.
AJ635420.1.gene1.p01	ARO:3002445 OKP-B-12.			ARO:3002445 OKP-B-12.	Klebsiella pneumoniae	>AJ635420.1.gene1.p01 beta-lactamase. OKP-B-12 Curated. Encoded by gene blaOKP.
AJ635423.1.gene1.p01	ARO:3002459 LEN-9.			ARO:3002459 LEN-9.	Klebsiella pneumoniae	>AJ635423.1.gene1.p01 beta-lactamase. Encoded by gene blaLEN. LEN-9 Curated.
AJ635424.1.gene1.p01	ARO:3002458 LEN-8.			ARO:3002458 LEN-8.	Klebsiella pneumoniae	>AJ635424.1.gene1.p01 beta-lactamase. Encoded by gene blaLEN. LEN-8 Curated.
AJ635425.1.gene1.p01	ARO:3002457 LEN-7.			ARO:3002457 LEN-7.	Klebsiella pneumoniae	>AJ635425.1.gene1.p01 beta-lactamase. Encoded by gene blaLEN. LEN-7 Curated.
AJ703795.1.gene1.p01	ARO:3002160 FOX-7.			ARO:3002160 FOX-7.	Klebsiella pneumoniae	>AJ703795.1.gene1.p01 beta-lactamase class C. FOX-7 Curated. Encoded by gene fox-7.
AJ704396.1.gene1.p01	ARO:3001956 CTX-M-96.			ARO:3001956 CTX-M-96.	Klebsiella pneumoniae	>AJ704396.1.gene1.p01 CTX-M-12a enzyme. Encoded by gene blaCTX-M-12 variant. CTX-M-96 Curated.
AJ704863.gene23.p01	ARO:3002695 cmlA5.			ARO:3002695 cmlA5.	Klebsiella pneumoniae	>AJ704863.gene23.p01 CmlA7. Homology: Major facilitator superfamily MFS-1 (HMMPfam: PF07690, score: 9.6e-36). Homology: Tetracycline resistance protein, TetB (FPrintScan: PR01036, score: 8.9e-06). Encoded by gene partial cmlA7.
AJ704863.gene26.p01	ARO:3000230 ANT(2'')-Ia.			ARO:3000230 ANT(2'')-Ia.	Klebsiella pneumoniae	>AJ704863.gene26.p01 aminoglycoside adenylyltransferase. Encoded by gene aadB. Homology: Aminoglycoside-2''-adenylyltransferase (HMMPfam: PF10706, score: 1.7e-99).
AJ704863.gene9.p01	ARO:3002274 VIM-4.			ARO:3002274 VIM-4.	Klebsiella pneumoniae	>AJ704863.gene9.p01 VIM-4 ; class B beta-lactamase. Encoded by gene blaVIM-4. VIM-4 Curated.
AJ746225.1.gene1.p01	ARO:3000993 TEM-129.			ARO:3000993 TEM-129.	Klebsiella oxytoca	>AJ746225.1.gene1.p01 class A beta-lactamase. TEM-129 Curated. Encoded by gene tem-129.
AJ746361.2.gene10.p01	ARO:3003019 dfrA23.			ARO:3003019 dfrA23.	Salmonella enterica subsp. enterica serovar Typhimurium	>AJ746361.2.gene10.p01 putative dihydrofolate reductase. dfrA23 Curated. Encoded by gene dfrA23.
AJ746361.2.gene14.p01	ARO:3002601 aadA.			ARO:3002601 aadA.	Salmonella enterica subsp. enterica serovar Typhimurium	>AJ746361.2.gene14.p01 aminoglycoside adenyltransferase AAD(3'). Gene cassette of integron In-t8. Encoded by gene aadA1.
AJ746361.2.gene8.p01	ARO:3000410 sul1.			ARO:3000410 sul1.	Salmonella enterica subsp. enterica serovar Typhimurium	>AJ746361.2.gene8.p01 dihydropteroate synthase 1. Encoded by gene sul1. 3'-conserved segment of integron In-t8.
AJ781421.1.gene1.p01	ARO:3002027 CMY-16.			ARO:3002027 CMY-16.	Proteus mirabilis	>AJ781421.1.gene1.p01 blaZ beta-lactmase. Encoded by gene blaCMY-16. CMY-16 Curated.
AJ809407.1.gene1.p01	ARO:3002620 aadA23.			ARO:3002620 aadA23.	Salmonella enterica subsp. enterica serovar Agona	>AJ809407.1.gene1.p01 aminoglycoside adenyltransferase. aadA23 Curated. Encoded by gene aadA23.
AJ854182.1.gene1.p01	ARO:3001798 OXA-74.			ARO:3001798 OXA-74.	Pseudomonas aeruginosa	>AJ854182.1.gene1.p01 beta-lactamase precursor. OXA-74 Curated. Encoded by gene blaOXA-74.
AJ863560.2.gene1.p01	ARO:3001111 SHV-55.			ARO:3001111 SHV-55.	Klebsiella pneumoniae	>AJ863560.2.gene1.p01 beta-lactamase SHV-55. SHV-55 Curated. Encoded by gene blaSHV-55.
AJ866284.2.gene1.p01	ARO:3001116 SHV-61.			ARO:3001116 SHV-61.	Klebsiella pneumoniae	>AJ866284.2.gene1.p01 beta-lactamase SHV-61. SHV-61 Curated. Encoded by gene blaSHV-61.
AJ866285.2.gene1.p01	ARO:3001117 SHV-62.			ARO:3001117 SHV-62.	Klebsiella pneumoniae	>AJ866285.2.gene1.p01 beta-lactamase SHV-62. SHV-62 Curated. Encoded by gene blaSHV-62.
AJ866988.1.gene1.p01	ARO:3000994 TEM-130.			ARO:3000994 TEM-130.	Klebsiella pneumoniae	>AJ866988.1.gene1.p01 blaZ beta-lactmase. Encoded by gene tem-130. TEM-130 Curated.
AJ871864.1.gene1.p01	ARO:3002390 OXY-1-2.			ARO:3002390 OXY-1-2.	Klebsiella oxytoca	>AJ871864.1.gene1.p01 beta-lactamase. OXY-1-2 Curated. Encoded by gene blaOXY-1.
AJ871865.1.gene1.p01	ARO:3002390 OXY-1-2.			ARO:3002390 OXY-1-2.	Klebsiella oxytoca	>AJ871865.1.gene1.p01 beta-lactamase. OXY-1-2 Curated. Encoded by gene blaOXY-1.
AJ871866.1.gene1.p01	ARO:3002396 OXY-2-1.			ARO:3002396 OXY-2-1.	Klebsiella oxytoca	>AJ871866.1.gene1.p01 beta-lactamase. OXY-2-1 Curated. Encoded by gene blaOXY-2.
AJ871867.1.gene1.p01	ARO:3002397 OXY-2-2.			ARO:3002397 OXY-2-2.	Klebsiella oxytoca	>AJ871867.1.gene1.p01 beta-lactamase. Encoded by gene blaOXY-2. OXY-2-2 Curated.
AJ871868.1.gene1.p01	ARO:3002411 OXY-5-1.			ARO:3002411 OXY-5-1.	Klebsiella oxytoca	>AJ871868.1.gene1.p01 beta-lactamase. OXY-5-1 Curated. Encoded by gene blaOXY-5.
AJ871869.1.gene1.p01	ARO:3002411 OXY-5-1.			ARO:3002411 OXY-5-1.	Klebsiella oxytoca	>AJ871869.1.gene1.p01 beta-lactamase. OXY-5-1 Curated. Encoded by gene blaOXY-5.
AJ871870.1.gene1.p01	ARO:3002411 OXY-5-1.			ARO:3002411 OXY-5-1.	Klebsiella oxytoca	>AJ871870.1.gene1.p01 beta-lactamase. OXY-5-1 Curated. Encoded by gene blaOXY-5.
AJ871871.1.gene1.p01	ARO:3002412 OXY-5-2.			ARO:3002412 OXY-5-2.	Klebsiella oxytoca	>AJ871871.1.gene1.p01 beta-lactamase. OXY-5-2 Curated. Encoded by gene blaOXY-5.
AJ871872.1.gene1.p01	ARO:3002411 OXY-5-1.			ARO:3002411 OXY-5-1.	Klebsiella oxytoca	>AJ871872.1.gene1.p01 beta-lactamase. OXY-5-1 Curated. Encoded by gene blaOXY-5.
AJ871873.1.gene1.p01	ARO:3002413 OXY-6-1.			ARO:3002413 OXY-6-1.	Klebsiella oxytoca	>AJ871873.1.gene1.p01 beta-lactamase. OXY-6-1 Curated. Encoded by gene blaOXY-6.
AJ871874.1.gene1.p01	ARO:3002413 OXY-6-1.			ARO:3002413 OXY-6-1.	Klebsiella oxytoca	>AJ871874.1.gene1.p01 beta-lactamase. Encoded by gene blaOXY-6. OXY-6-1 Curated.
AJ871875.1.gene1.p01	ARO:3002414 OXY-6-2.			ARO:3002414 OXY-6-2.	Klebsiella oxytoca	>AJ871875.1.gene1.p01 beta-lactamase. Encoded by gene blaOXY-6. OXY-6-2 Curated.
AJ871876.1.gene1.p01	ARO:3002415 OXY-6-3.			ARO:3002415 OXY-6-3.	Klebsiella oxytoca	>AJ871876.1.gene1.p01 beta-lactamase. Encoded by gene blaOXY-6. OXY-6-3 Curated.
AJ871877.1.gene1.p01	ARO:3002416 OXY-6-4.			ARO:3002416 OXY-6-4.	Klebsiella oxytoca	>AJ871877.1.gene1.p01 beta-lactamase. Encoded by gene blaOXY-6. OXY-6-4 Curated.
AJ871878.1.gene1.p01	ARO:3002416 OXY-6-4.			ARO:3002416 OXY-6-4.	Klebsiella oxytoca	>AJ871878.1.gene1.p01 beta-lactamase. Encoded by gene blaOXY-6. OXY-6-4 Curated.
AJ871879.1.gene1.p01	ARO:3002416 OXY-6-4.			ARO:3002416 OXY-6-4.	Klebsiella oxytoca	>AJ871879.1.gene1.p01 beta-lactamase. Encoded by gene blaOXY-6. OXY-6-4 Curated.
AJ878850.1.gene3.p01	ARO:3003110 catB10.			ARO:3003110 catB10.	Pseudomonas aeruginosa	>AJ878850.1.gene3.p01 CATB10 chloramphenicol acetyltransferase. Encoded by gene catB10. catB10 Curated.
AJ879564.gene.p01	ARO:3002864 dfrB1.			ARO:3002864 dfrB1.	Bordetella bronchiseptica	>AJ879564.gene.p01 dfrB1 protein. Encoded by gene dfrB1.
AJ884726.1.gene1.p01	ARO:3002614 aadA14.			ARO:3002614 aadA14.	Pasteurella multocida	>AJ884726.1.gene1.p01 aminoglyoside adenyltransferase. Encoded by gene aadA14. aadA14 Curated.
AJ920369.1.gene1.p01	ARO:3001071 SHV-12.			ARO:3001071 SHV-12.	Escherichia coli	>AJ920369.1.gene1.p01 beta-lactamase SHV-12. SHV-12 Curated. Encoded by gene blaSHV-12.
AJ972619.1.gene1.p01	ARO:3002856 dfrA24.			ARO:3002856 dfrA24.	Escherichia coli	>AJ972619.1.gene1.p01 trimethoprim resistant dihydrofolate reductase. dfrA24 Curated. Encoded by gene dfrA24.
AL009126.3.gene138.p01	ARO:3003090 daptomycin resistant beta-subunit of RNA polymerase (rpoB).	ARO:3000210 rifampin resistant beta-subunit of RNA polymerase (rpoB).		ARO:3003090 daptomycin resistant beta-subunit of RNA polymerase (rpoB). ARO:3000210 rifampin resistant beta-subunit of RNA polymerase (rpoB).	Bacillus subtilis subsp. subtilis str. 168	>AL009126.3.gene138.p01 RNA polymerase (beta subunit). Evidence 1a: Function experimentally demonstrated in the studied strain; PubMedId: 10049799, 10744988, 12455702, 12682299, 15060052; Product type e: enzyme. Encoded by gene rpoB.
AL009126.3.gene1459.p01	ARO:3003063 ykkC.			ARO:3003063 ykkC.	Bacillus subtilis subsp. subtilis str. 168	>AL009126.3.gene1459.p01 efflux transporter. ykkC Curated. Evidence 1a: Function experimentally demonstrated in the studied strain; PubMedId: 10735877, 10931887, 15096624; Product type t: transporter. Encoded by gene ykkC.
AL009126.3.gene1460.p01	ARO:3003064 ykkD.			ARO:3003064 ykkD.	Bacillus subtilis subsp. subtilis str. 168	>AL009126.3.gene1460.p01 efflux transporter. Evidence 1a: Function experimentally demonstrated in the studied strain; PubMedId: 10735877, 10931887, 15096624; Product type t: transporter. Encoded by gene ykkD.
AL009126.3.gene1996.p01	ARO:3000457 aminocoumarin resistant parE.			ARO:3000457 aminocoumarin resistant parE.	Bacillus subtilis subsp. subtilis str. 168	>AL009126.3.gene1996.p01 subunit B of DNA topoisomerase IV. Evidence 1a: Function experimentally demonstrated in the studied strain; PubMedId: 12682299, 16267290, 8969507, 9539793; Product type e: enzyme. Encoded by gene parE.
AL009126.3.gene1997.p01	ARO:3000619 fluoroquinolone resistant parC.			ARO:3000619 fluoroquinolone resistant parC.	Bacillus subtilis subsp. subtilis str. 168	>AL009126.3.gene1997.p01 subunit A of DNA topoisomerase IV. Evidence 1a: Function experimentally demonstrated in the studied strain; PubMedId: 12682299, 16267290, 9539793; Product type e: enzyme. Encoded by gene parC.
AL009126.3.gene2906.p01	ARO:3003006 blt.			ARO:3003006 blt.	Bacillus subtilis subsp. subtilis str. 168	>AL009126.3.gene2906.p01 efflux transporter. Encoded by gene blt. Evidence 1a: Function experimentally demonstrated in the studied strain; PubMedId: 10200972, 10359661, 12793527, 15849754, 16850406, 9083003; Product type t : transporter.
AL009126.3.gene2929.p01	ARO:3002627 aadK.			ARO:3002627 aadK.	Bacillus subtilis subsp. subtilis str. 168	>AL009126.3.gene2929.p01 aminoglycoside 6-adenylyltransferase. Evidence 1a: Function experimentally demonstrated in the studied strain; PubMedId: 8293959; Product type e: enzyme. Encoded by gene aadK.
AL009126.3.gene322.p01	ARO:3003028 lmrA.			ARO:3003028 lmrA.	Bacillus subtilis subsp. subtilis str. 168	>AL009126.3.gene322.p01 transcriptional repressor of lmrAB and yxaGH operons. Evidence 1a: Function experimentally demonstrated in the studied strain; PubMedId: 12718394, 15317768, 17483215; Product type r: regulator. Encoded by gene lmrA.
AL009126.3.gene368.p01	ARO:3003059 tmrB.			ARO:3003059 tmrB.	Bacillus subtilis subsp. subtilis str. 168	>AL009126.3.gene368.p01 ATP-binding tunicamycin resistance protein. Evidence 1a: Function experimentally demonstrated in the studied strain; PubMedId: 15131133, 1624425, 7766032; Product type f: factor. tmrB Curated. Encoded by gene tmrB.
AL009126.3.gene7.p01	ARO:3000618 fluoroquinolone resistant gyrA.			ARO:3000618 fluoroquinolone resistant gyrA.	Bacillus subtilis subsp. subtilis str. 168	>AL009126.3.gene7.p01 DNA gyrase (subunit A). Encoded by gene gyrA. Evidence 1a: Function experimentally demonstrated in the studied strain; PubMedId: 12682299, 12767818, 17320901; Product type e: enzyme.
AL009126.3.gene92.p01	ARO:3000226 sulfonamide resistant dihydropteroate synthase folP.			ARO:3000226 sulfonamide resistant dihydropteroate synthase folP.	Bacillus subtilis subsp. subtilis str. 168	>AL009126.3.gene92.p01 dihydropteroate synthase. Encoded by gene folP. Evidence 2a: Function of homologous gene experimentally demonstrated in an other organism; PubMedId: 11007651, 2123867; Product type e: enzyme.
AL123456.3.gene1269.p01	ARO:3000226 sulfonamide resistant dihydropteroate synthase folP.			ARO:3000226 sulfonamide resistant dihydropteroate synthase folP.	Mycobacterium tuberculosis H37Rv	>AL123456.3.gene1269.p01 Dihydropteroate synthase 2 FolP2 (DHPS 2) (dihydropteroate pyrophosphorylase 2). Rv1207, (MTCI364.19), len: 318 aa. folP2,Dihydropteroate synthase 2, similar to many e.g. DHPS_ECOLI|P26282 Escherichia coli (282 aa), FASTA scores: opt: 480, E(): 1.9e-22, (34.4% identity in 270 aa overlap). Contains PS00792 dihydropteroate synthase signature 1,PS00793 dihydropteroate syntha…
AL123456.3.gene1622.p01	ARO:3000619 fluoroquinolone resistant parC.			ARO:3000619 fluoroquinolone resistant parC.	Mycobacterium tuberculosis H37Rv	>AL123456.3.gene1622.p01 Hemoglobin GlbN. Rv1542c, (MTCY48.23), len: 136 aa. glbN, hemoglobin. Belongs to the protozoan/cyanobacterial globin family. Similar to myoglobins e.g. GLB_PARCA|P15160 myoglobin (hemoglobin) paramecium (116 aa), FASTA scores, opt: 284,E(): 2.1e -13, (35.7% identity in 115 aa overlap). Similar to Mycobacterium tuberculosis hypothetical globin, Rv2470.. Encoded by gene glb…
AL123456.3.gene1726.p01	ARO:3003060 tsnr.			ARO:3003060 tsnr.	Mycobacterium tuberculosis H37Rv	>AL123456.3.gene1726.p01 Possible 23S rRNA methyltransferase TsnR. Encoded by gene tsnR. Rv1644, (MTCY06H11.08), len: 260 aa. Possible tsnR,23S rRNA methyltransferase, similar to several e.g. TSNR_STRLU|P52393 from Streptomyces laurentii (270 aa),FASTA scores: opt: 276, E(): 3.6e-11, (27.6% identity in 261 aa overlap). Also similar to M. tuberculosis hypothetical proteins Rv0881, Rv3579c, and Rv0…
AL123456.3.gene2050.p01	ARO:3000457 aminocoumarin resistant parE.			ARO:3000457 aminocoumarin resistant parE.	Mycobacterium tuberculosis H37Rv	>AL123456.3.gene2050.p01 Possible toxin ParE1. Encoded by gene parE1. Rv1959c, (MTCY09F9.05), len: 98 aa. Possible parE1,toxin, part of toxin-antitoxin (TA) operon with Rv1960c (See Pandey and Gerdes, 2005), similar to other hypothetical plasmid proteins e.g. AL117189|YPCD1.08 from Yersinia pestis (99 aa), FASTA scores: opt: 162, E(): 7.3e-05, (33.0% identity in 91 aa overlap); also some similari…
AL123456.3.gene2081.p01	ARO:3000392 Erm(37).			ARO:3000392 Erm(37).	Mycobacterium tuberculosis H37Rv	>AL123456.3.gene2081.p01 Probable 23S rRNA methyltransferase Erm(37). Rv1988, (MTCY39.31c), len: 179 aa. Probable erm(37),23S rRNA methyltransferase, similar to ERME_SACER|P07287 rrna adenine n-6-methyltransferase (370 aa), FASTA scores: opt: 259, E(): 2e-11, (35.1% identity in 171 aa overlap); contains PS00092 N-6 Adenine-specific DNA methylases signature. Also similar to Mycobacterium tuberculo…
AL123456.3.gene2245.p01	ARO:3000457 aminocoumarin resistant parE.			ARO:3000457 aminocoumarin resistant parE.	Mycobacterium tuberculosis H37Rv	>AL123456.3.gene2245.p01 Possible toxin ParE2. Encoded by gene parE2. Rv2142c, (MTCY270.26), len: 105 aa. Possible parE2,toxin, part of toxin-antitoxin (TA) operon with Rv2142A (See Pandey and Gerdes, 2005)..
AL123456.3.gene273.p01	ARO:3002525 AAC(2')-Ic.			ARO:3002525 AAC(2')-Ic.	Mycobacterium tuberculosis H37Rv	>AL123456.3.gene273.p01 Aminoglycoside 2'-N-acetyltransferase Aac (Aac(2')-IC). Rv0262c, (MTCY06A4.06c), len: 181 aa. Aac,aminoglycoside 2'-N-acetyltransferase (aac(2')-IC) (see citation below), highly similar to NP_302635.1|NC_002677 aminoglycoside 2'-N-acetyltransferase from Mycobacterium leprae (182 aa); Q49157|AAC2_MYCFO|AAC aminoglycoside 2'-N-acetyltransferase from Mycobacterium fortuitum (…
AL123456.3.gene3423.p01	ARO:3000816 mtrA.			ARO:3000816 mtrA.	Mycobacterium tuberculosis H37Rv	>AL123456.3.gene3423.p01 Two component sensory transduction transcriptional regulatory protein MtrA. Encoded by gene mtrA. Rv3246c, (MTCY20B11.21c), len: 228 aa. MtrA,transcriptional activator, response regulator (see citations below), equivalent to Q9CCJ2|MTRA|ML0773 putative two-component response regulator from Mycobacterium leprae (228 aa), FASTA scores: opt: 1458, E(): 1.4e-85, (98.7% identi…
AL123456.3.gene3541.p01	ARO:3003035 mfpA.			ARO:3003035 mfpA.	Mycobacterium tuberculosis H37Rv	>AL123456.3.gene3541.p01 Conserved protein. Rv3361c, (MTV004.18c), len: 183 aa. Conserved protein, with some similarity to various proteins e.g. P74221|YB52_SYNY3|SLR1152 hypothetical 36.2 KDA protein SLR (contains 5 pentapeptide repeat domains) from Synechocystis sp. strain PCC 6803 (331 aa), FASTA scores: opt: 252, E(): 3.9e-10, (30.55% identity in 167 aa overlap); Q9SE95 FH protein interacting…
AL123456.3.gene3791.p01	ARO:3000226 sulfonamide resistant dihydropteroate synthase folP.			ARO:3000226 sulfonamide resistant dihydropteroate synthase folP.	Mycobacterium tuberculosis H37Rv	>AL123456.3.gene3791.p01 Dihydropteroate synthase 1 FolP (DHPS 1) (dihydropteroate pyrophosphorylase 1) (dihydropteroate diphosphorylase 1). Rv3608c, (MTCY07H7B.14), len: 280 aa. Probable folP1, dihydropteroate synthase 1, equivalent to O69530|FOLP (alias Q9S0T0|FOLP and Q9R2U9|FOLP) dihydroneopterin aldolase from Mycobacterium leprae (284 aa), FASTA scores: opt: 1418, E(): 7.2e-77, (76.75% ident…
AL123456.3.gene3993.p01	ARO:3000235 ethambutol resistant embB.			ARO:3000235 ethambutol resistant embB.	Mycobacterium tuberculosis H37Rv	>AL123456.3.gene3993.p01 Integral membrane indolylacetylinositol arabinosyltransferase EmbC (arabinosylindolylacetylinositol synthase). Rv3793, (MTCY13D12.27), len: 1094 aa. EmbC, integral membrane protein, indolylacetylinositol arabinosyltransferase (see citations below), equivalent to Q9CDA7|EMBC|ML0106 putative arabinosyl transferase from Mycobacterium leprae (1070 aa) FASTA scores: opt: 6078,…
AL123456.3.gene3994.p01	ARO:3000235 ethambutol resistant embB.			ARO:3000235 ethambutol resistant embB.	Mycobacterium tuberculosis H37Rv	>AL123456.3.gene3994.p01 Integral membrane indolylacetylinositol arabinosyltransferase EmbA (arabinosylindolylacetylinositol synthase). Encoded by gene embA. Rv3794, (MTCY13D12.28), len: 1094 aa. EmbA, integral membrane protein, indolylacetylinositol arabinosyltransferase (see citations below), equivalent to P71485|EMBA arabinosyl transferase from Mycobacterium avium (1108 aa), FASTA scores: opt:…
AL123456.3.gene3995.p01	ARO:3000235 ethambutol resistant embB.			ARO:3000235 ethambutol resistant embB.	Mycobacterium tuberculosis H37Rv	>AL123456.3.gene3995.p01 Integral membrane indolylacetylinositol arabinosyltransferase EmbB (arabinosylindolylacetylinositol synthase). Rv3795, (MTCY13D12.29), len: 1098 aa. EmbB, integral membrane protein, indolylacetylinositol arabinosyltransferase (see citations below), equivalent to P71486|EMBB arabinosyl transferase from Mycobacterium avium (1065 aa), FASTA scores: opt: 4998, E(): 0, (83.25%…
AL123456.3.gene6.p01	ARO:3000618 fluoroquinolone resistant gyrA.			ARO:3000618 fluoroquinolone resistant gyrA.	Mycobacterium tuberculosis H37Rv	>AL123456.3.gene6.p01 DNA gyrase (subunit A) GyrA (DNA topoisomerase (ATP-hydrolysing)) (DNA topoisomerase II) (type II DNA topoisomerase). Encoded by gene gyrA. Rv0006, (MTCY10H4.04), len: 838 aa. GyrA, DNA gyrase subunit A (see citations below). Contains PS00018 EF-hand calcium-binding domain..
AL123456.3.gene700.p01	ARO:3003090 daptomycin resistant beta-subunit of RNA polymerase (rpoB).	ARO:3000210 rifampin resistant beta-subunit of RNA polymerase (rpoB).		ARO:3003090 daptomycin resistant beta-subunit of RNA polymerase (rpoB). ARO:3000210 rifampin resistant beta-subunit of RNA polymerase (rpoB).	Mycobacterium tuberculosis H37Rv	>AL123456.3.gene700.p01 DNA-directed RNA polymerase (beta chain) RpoB (transcriptase beta chain) (RNA polymerase beta subunit). Rv0667, (MTCI376.08c), len: 1172 aa. RpoB,DNA-directed RNA polymerase, beta chain (see Miller et al.,1994; Ahmad et al., 2000), equivalent to P30760|RPOB_MYCLE|ML1891 DNA-directed RNA polymerase beta chain from Mycobacterium leprae (1178 aa). Also highly similar to other…
AL513383.1.gene188.p01	ARO:3002670 cat.	ARO:3002683 catI.		ARO:3002670 cat. ARO:3002683 catI.	Salmonella enterica subsp. enterica serovar Typhi str. CT18	>AL513383.1.gene188.p01 chloramphenicol acetyltransferase. Encoded by gene HCM1.203. catI Curated. HCM1.206, cat, chloramphenicol acetyltransferase, len: 219 aa; highly similar or identical to many e.g. SW:CAT_ECOLI (EMBL:V00623), cat, Escherichia coli chloramphenicol acetyltransferase (EC 2.3.1.28) (219 aa), fasta scores; E(): 0, 100.0% identity in 219 aa overlap. Contains Pfam match to entry PF…
AL513383.1.gene195.p01	ARO:3000873 TEM-1.			ARO:3000873 TEM-1.	Salmonella enterica subsp. enterica serovar Typhi str. CT18	>AL513383.1.gene195.p01 beta-lactamase. HCM1.216, bla, beta-lactamase, len: 286 aa; highly similar to many e.g. SW:BLAT_ECOLI (EMBL:J01749), bla, Escherichia coli beta-lactamase precursor encoded by several plasmids (EC 3.5.2.6) (286 aa), fasta scores; E(): 0, 100.0% identity in 286 aa overlap. Contains Pfam match to entry PF00144 beta-lactamase, Beta-lactamase and PS00146 Beta-lactamase class-A …
AL513383.1.gene203.p01	ARO:3002639 APH(3'')-Ib.			ARO:3002639 APH(3'')-Ib.	Salmonella enterica subsp. enterica serovar Typhi str. CT18	>AL513383.1.gene203.p01 streptomycin phosphotransferase. Encoded by gene HCM1.222. HCM1.223, strA, streptomycin phosphotransferase, len: 267 aa; highly similar to many e.g. TR:Q57009 (EMBL:M95402), strA, Erwinia amylovora streptomycin phosphotransferase from plasmid pEa34 (267 aa), fasta scores; E(): 0, 99.6% identity in 267 aa overlap and SW:APHE_STRGR (EMBL:X53527), aphE, Streptomyces griseus s…
AL513383.1.gene204.p01	ARO:3002660 APH(6)-Id.			ARO:3002660 APH(6)-Id.	Salmonella enterica subsp. enterica serovar Typhi str. CT18	>AL513383.1.gene204.p01 streptomycin phosphotransferase. HCM1.224, strB, streptomycin phosphotransferase, len: 278 aa; highly similar to many e.g. TR:Q57204 (EMBL:M95402), strB, Erwinia amylovora streptomycin phosphotransferase from plasmid pEa34 (278 aa), fasta scores; E(): 0, 100.0% identity in 278 aa overlap. Encoded by gene strA.
AM040708.gene.p01	ARO:3002858 dfrA12.			ARO:3002858 dfrA12.	Escherichia coli	>AM040708.gene.p01 dfrA12 protein. Encoded by gene dfrA12.
AM049399.1.gene1.p01	ARO:3001007 TEM-144.			ARO:3001007 TEM-144.	Salmonella enterica subsp. enterica serovar Derby	>AM049399.1.gene1.p01 TEM-derived extended spectrum beta-lactamase. Encoded by gene blaTEM. TEM-144 Curated.
AM051140.1.gene1.p01	ARO:3002420 OKP-A-3.			ARO:3002420 OKP-A-3.	Klebsiella pneumoniae	>AM051140.1.gene1.p01 OKP-A beta-lactamase. OKP-A-3 Curated. Encoded by gene blaOKP-A.
AM051141.1.gene1.p01	ARO:3002420 OKP-A-3.			ARO:3002420 OKP-A-3.	Klebsiella pneumoniae	>AM051141.1.gene1.p01 OKP-A beta-lactamase. OKP-A-3 Curated. Encoded by gene blaOKP-A.
AM051142.1.gene1.p01	ARO:3002421 OKP-A-4.			ARO:3002421 OKP-A-4.	Klebsiella pneumoniae	>AM051142.1.gene1.p01 OKP-A beta-lactamase. OKP-A-4 Curated. Encoded by gene blaOKP-A.
AM051143.1.gene1.p01	ARO:3002422 OKP-A-5.			ARO:3002422 OKP-A-5.	Klebsiella pneumoniae	>AM051143.1.gene1.p01 OKP-A beta-lactamase. OKP-A-5 Curated. Encoded by gene blaOKP-A.
AM051144.1.gene1.p01	ARO:3002423 OKP-A-6.			ARO:3002423 OKP-A-6.	Klebsiella pneumoniae	>AM051144.1.gene1.p01 OKP-A beta-lactamase. OKP-A-6 Curated. Encoded by gene blaOKP-A.
AM051145.1.gene1.p01	ARO:3002424 OKP-A-7.			ARO:3002424 OKP-A-7.	Klebsiella pneumoniae	>AM051145.1.gene1.p01 OKP-A beta-lactamase. OKP-A-7 Curated. Encoded by gene blaOKP-A.
AM051146.1.gene1.p01	ARO:3002424 OKP-A-7.			ARO:3002424 OKP-A-7.	Klebsiella pneumoniae	>AM051146.1.gene1.p01 OKP-A beta-lactamase. OKP-A-7 Curated. Encoded by gene blaOKP-A.
AM051147.1.gene1.p01	ARO:3002425 OKP-A-8.			ARO:3002425 OKP-A-8.	Klebsiella pneumoniae	>AM051147.1.gene1.p01 OKP-A beta-lactamase. Encoded by gene blaOKP-A. OKP-A-8 Curated.
AM051148.1.gene1.p01	ARO:3002426 OKP-A-9.			ARO:3002426 OKP-A-9.	Klebsiella pneumoniae	>AM051148.1.gene1.p01 OKP-A beta-lactamase. OKP-A-9 Curated. Encoded by gene blaOKP-A.
AM051149.1.gene1.p01	ARO:3002427 OKP-A-10.			ARO:3002427 OKP-A-10.	Klebsiella pneumoniae	>AM051149.1.gene1.p01 OKP-A beta-lactamase. Encoded by gene blaOKP-A. OKP-A-10 Curated.
AM051151.1.gene1.p01	ARO:3002435 OKP-B-2.			ARO:3002435 OKP-B-2.	Klebsiella pneumoniae	>AM051151.1.gene1.p01 OKP-B beta-lactamase. OKP-B-2 Curated. Encoded by gene blaOKP-B.
AM051152.1.gene1.p01	ARO:3002436 OKP-B-3.			ARO:3002436 OKP-B-3.	Klebsiella pneumoniae	>AM051152.1.gene1.p01 OKP-B beta-lactamase. OKP-B-3 Curated. Encoded by gene blaOKP-B.
AM051153.1.gene1.p01	ARO:3002437 OKP-B-4.			ARO:3002437 OKP-B-4.	Klebsiella pneumoniae	>AM051153.1.gene1.p01 OKP-B beta-lactamase. OKP-B-4 Curated. Encoded by gene blaOKP-B.
AM051154.1.gene1.p01	ARO:3002437 OKP-B-4.			ARO:3002437 OKP-B-4.	Klebsiella pneumoniae	>AM051154.1.gene1.p01 OKP-B beta-lactamase. OKP-B-4 Curated. Encoded by gene blaOKP-B.
AM051155.1.gene1.p01	ARO:3002437 OKP-B-4.			ARO:3002437 OKP-B-4.	Klebsiella pneumoniae	>AM051155.1.gene1.p01 OKP-B beta-lactamase. OKP-B-4 Curated. Encoded by gene blaOKP-B.
AM051156.1.gene1.p01	ARO:3002440 OKP-B-7.			ARO:3002440 OKP-B-7.	Klebsiella pneumoniae	>AM051156.1.gene1.p01 OKP-B beta-lactamase. OKP-B-7 Curated. Encoded by gene blaOKP-B.
AM051157.1.gene1.p01	ARO:3002441 OKP-B-8.			ARO:3002441 OKP-B-8.	Klebsiella pneumoniae	>AM051157.1.gene1.p01 OKP-B beta-lactamase. OKP-B-8 Curated. Encoded by gene blaOKP-B.
AM051158.1.gene1.p01	ARO:3002441 OKP-B-8.			ARO:3002441 OKP-B-8.	Klebsiella pneumoniae	>AM051158.1.gene1.p01 OKP-B beta-lactamase. OKP-B-8 Curated. Encoded by gene blaOKP-B.
AM051159.1.gene1.p01	ARO:3002442 OKP-B-9.			ARO:3002442 OKP-B-9.	Klebsiella pneumoniae	>AM051159.1.gene1.p01 OKP-B beta-lactamase. OKP-B-9 Curated. Encoded by gene blaOKP-B.
AM051160.1.gene1.p01	ARO:3002443 OKP-B-10.			ARO:3002443 OKP-B-10.	Klebsiella pneumoniae	>AM051160.1.gene1.p01 OKP-B beta-lactamase. Encoded by gene blaOKP-B. OKP-B-10 Curated.
AM051161.1.gene1.p01	ARO:3002444 OKP-B-11.			ARO:3002444 OKP-B-11.	Klebsiella pneumoniae	>AM051161.1.gene1.p01 OKP-B beta-lactamase. OKP-B-11 Curated. Encoded by gene blaOKP-B.
AM076977.1.gene1.p01	ARO:3001822 ACT-2.			ARO:3001822 ACT-2.	Enterobacter asburiae	>AM076977.1.gene1.p01 Class C beta-lactamase ACT-2. ACT-2 Curated. Encoded by gene blaACT-2.
AM087405.1.gene1.p01	ARO:3000230 ANT(2'')-Ia.			ARO:3000230 ANT(2'')-Ia.	Pseudomonas aeruginosa	>AM087405.1.gene1.p01 aminoglycoside-modifying enzyme. Encoded by gene aadB.
AM087405.1.gene2.p01	ARO:3002272 VIM-2.			ARO:3002272 VIM-2.	Pseudomonas aeruginosa	>AM087405.1.gene2.p01 metallo-beta-lactamase. Encoded by gene blaVIM-2.
AM087405.1.gene3.p01	ARO:3002622 aadA6/aadA10.			ARO:3002622 aadA6/aadA10.	Pseudomonas aeruginosa	>AM087405.1.gene3.p01 aminoglycoside-modifying enzyme. Encoded by gene aadA6/aadA10. aadA6/aadA10 Curated.
AM087411.1.gene1.p01	ARO:3002274 VIM-4.			ARO:3002274 VIM-4.	Pseudomonas aeruginosa	>AM087411.1.gene1.p01 metallo-beta-lactamase. Encoded by gene blaVIM-4.
AM087411.1.gene3.p01	ARO:3002606 aadA6.			ARO:3002606 aadA6.	Pseudomonas aeruginosa	>AM087411.1.gene3.p01 aminoglycoside-modifying enzyme. Encoded by gene aadA6. aadA6 Curated.
AM087453.1.gene1.p01	ARO:3001138 SHV-84.			ARO:3001138 SHV-84.	Escherichia coli	>AM087453.1.gene1.p01 blaZ beta-lactmase. SHV-84 Curated. Encoded by gene blaSHV.
AM087454.1.gene1.p01	ARO:3001015 TEM-148.			ARO:3001015 TEM-148.	Escherichia coli	>AM087454.1.gene1.p01 blaZ beta-lactmase. Encoded by gene blaTEM. TEM-148 Curated.
AM087455.2.gene1.p01	ARO:3002262 IND-6.			ARO:3002262 IND-6.	Chryseobacterium indologenes	>AM087455.2.gene1.p01 metallo-beta-lactamase IND-6. Encoded by gene blaIND-6. IND-6 Curated.
AM176546.2.gene1.p01	ARO:3001125 SHV-71.			ARO:3001125 SHV-71.	Klebsiella pneumoniae	>AM176546.2.gene1.p01 blaZ beta-lactmase. SHV-71 Curated. Encoded by gene blaSHV-71.
AM176547.2.gene1.p01	ARO:3001126 SHV-72.			ARO:3001126 SHV-72.	Klebsiella pneumoniae	>AM176547.2.gene1.p01 blaZ beta-lactmase. Encoded by gene blaSHV-72. SHV-72 Curated.
AM176548.2.gene1.p01	ARO:3001127 SHV-73.			ARO:3001127 SHV-73.	Klebsiella pneumoniae	>AM176548.2.gene1.p01 blaZ beta-lactmase. Encoded by gene blaSHV-73. SHV-73 Curated.
AM176549.2.gene1.p01	ARO:3001128 SHV-74.			ARO:3001128 SHV-74.	Klebsiella pneumoniae	>AM176549.2.gene1.p01 blaZ beta-lactmase. Encoded by gene blaSHV-74. SHV-74 Curated.
AM176550.2.gene1.p01	ARO:3001129 SHV-75.			ARO:3001129 SHV-75.	Klebsiella pneumoniae	>AM176550.2.gene1.p01 blaZ beta-lactmase. Encoded by gene blaSHV-75. SHV-75 Curated.
AM176551.2.gene1.p01	ARO:3001130 SHV-76.			ARO:3001130 SHV-76.	Klebsiella pneumoniae	>AM176551.2.gene1.p01 blaZ beta-lactmase. SHV-76 Curated. Encoded by gene blaSHV-76.
AM176552.2.gene1.p01	ARO:3001131 SHV-77.			ARO:3001131 SHV-77.	Klebsiella pneumoniae	>AM176552.2.gene1.p01 blaZ beta-lactmase. SHV-77 Curated. Encoded by gene blaSHV-77.
AM176553.2.gene1.p01	ARO:3001132 SHV-78.			ARO:3001132 SHV-78.	Klebsiella pneumoniae	>AM176553.2.gene1.p01 blaZ beta-lactmase. Encoded by gene blaSHV-78. SHV-78 Curated.
AM176554.2.gene1.p01	ARO:3001133 SHV-79.			ARO:3001133 SHV-79.	Klebsiella pneumoniae	>AM176554.2.gene1.p01 blaZ beta-lactmase. Encoded by gene blaSHV-79. SHV-79 Curated.
AM176555.2.gene1.p01	ARO:3001134 SHV-80.			ARO:3001134 SHV-80.	Klebsiella pneumoniae	>AM176555.2.gene1.p01 blaZ beta-lactmase. Encoded by gene blaSHV-80. SHV-80 Curated.
AM176556.2.gene1.p01	ARO:3001135 SHV-81.			ARO:3001135 SHV-81.	Klebsiella pneumoniae	>AM176556.2.gene1.p01 blaZ beta-lactmase. SHV-81 Curated. Encoded by gene blaSHV-81.
AM176557.2.gene1.p01	ARO:3001136 SHV-82.			ARO:3001136 SHV-82.	Klebsiella pneumoniae	>AM176557.2.gene1.p01 blaZ beta-lactmase. Encoded by gene blaSHV-82. SHV-82 Curated.
AM176558.2.gene1.p01	ARO:3001137 SHV-83.			ARO:3001137 SHV-83.	Klebsiella pneumoniae	>AM176558.2.gene1.p01 blaZ beta-lactmase. Encoded by gene blaSHV-83. SHV-83 Curated.
AM180066.1.gene1.p01	ARO:3000319 mphC.			ARO:3000319 mphC.	Staphylococcus equorum	>AM180066.1.gene1.p01 macrolide 2'-phosphotransferase. mphC Curated. Encoded by gene mphC.
AM180355.1.gene120.p01	ARO:3003090 daptomycin resistant beta-subunit of RNA polymerase (rpoB).	ARO:3000210 rifampin resistant beta-subunit of RNA polymerase (rpoB).		ARO:3003090 daptomycin resistant beta-subunit of RNA polymerase (rpoB). ARO:3000210 rifampin resistant beta-subunit of RNA polymerase (rpoB).	Clostridium difficile 630	>AM180355.1.gene120.p01 DNA-directed RNA polymerase subunit beta. Encoded by gene rpoB. Evidence 2a : Function of homologous gene experimentally demonstrated in an other organism; PubMedId : 17581590, 17581591; Product type e : enzyme.
AM180355.1.gene1650.p01	ARO:3000226 sulfonamide resistant dihydropteroate synthase folP.			ARO:3000226 sulfonamide resistant dihydropteroate synthase folP.	Clostridium difficile 630	>AM180355.1.gene1650.p01 Dihydropteroate synthase. Evidence 2a : Function of homologous gene experimentally demonstrated in an other organism; PubMedId : 8586264, 1313386, 2123867; Product type e : enzyme. Encoded by gene folP.
AM180355.1.gene2254.p01	ARO:3000375 ErmB.			ARO:3000375 ErmB.	Clostridium difficile 630	>AM180355.1.gene2254.p01 ribosomal RNA adenine N-6-methyltransferase. Evidence 1c : Function experimentally demonstrated in the studied genus; PubMedId : 1513878, 7486927; Product type e : enzyme. Encoded by gene ermB.
AM180355.1.gene2259.p01	ARO:3000375 ErmB.			ARO:3000375 ErmB.	Clostridium difficile 630	>AM180355.1.gene2259.p01 ribosomal RNA adenine N-6-methyltransferase. Encoded by gene ermB. Evidence 1c : Function experimentally demonstrated in the studied genus; PubMedId : 1513878, 7486927; Product type e : enzyme.
AM180355.1.gene6.p01	ARO:3000618 fluoroquinolone resistant gyrA.			ARO:3000618 fluoroquinolone resistant gyrA.	Clostridium difficile 630	>AM180355.1.gene6.p01 DNA gyrase subunit A. Encoded by gene gyrA. Evidence 1b : Function experimentally demonstrated in the studied species; PubMedId : 11451695; Product type e : enzyme.
AM180355.1.gene636.p01	ARO:3000186 tetM.			ARO:3000186 tetM.	Clostridium difficile 630	>AM180355.1.gene636.p01 Tetracycline resistance protein Tn5397. Evidence 1a : Function experimentally demonstrated in the studied strain; PubMedId : 12568329,12568327,17650959, 11157942, 11073898, 8863741; Product type f : factor. Encoded by gene tetM. tetM Curated.
AM183304.1.gene1.p01	ARO:3001017 TEM-150.			ARO:3001017 TEM-150.	Escherichia coli	>AM183304.1.gene1.p01 beta-lactamase TEM-150. Encoded by gene blaTEM-150. TEM-150 Curated.
AM231719.1.gene1.p01	ARO:3001650 OXA-90.			ARO:3001650 OXA-90.	Acinetobacter baumannii	>AM231719.1.gene1.p01 class D beta lactamase. OXA-90 Curated. Encoded by gene blaOXA-90.
AM231720.2.gene1.p01	ARO:3001438 OXA-100.			ARO:3001438 OXA-100.	Acinetobacter baumannii	>AM231720.2.gene1.p01 blaOXA-100 class D beta-lactamase. Encoded by gene blaOXA-100. OXA-100 Curated.
AM261837.1.gene1.p01	ARO:3002619 aadA22.			ARO:3002619 aadA22.	Salmonella enterica subsp. enterica serovar Typhimurium	>AM261837.1.gene1.p01 aminoglycoside adenyltransferase. aadA22 Curated. Encoded by gene aadA22.
AM279652.1.gene1.p01	ARO:3001646 OXA-98.			ARO:3001646 OXA-98.	Acinetobacter baumannii	>AM279652.1.gene1.p01 OXA-98 beta-lactamase. OXA-98 Curated. Encoded by gene blaOXA-98.
AM283489.1.gene2.p01	ARO:3002192 IMP-1.			ARO:3002192 IMP-1.	Pseudomonas putida	>AM283489.1.gene2.p01 metallo-beta-lactamase IMP-1. Molecular class B beta-lactamase. Encoded by gene blaIMP-1.
AM283489.1.gene3.p01	ARO:3002585 AAC(6')-31.			ARO:3002585 AAC(6')-31.	Pseudomonas putida	>AM283489.1.gene3.p01 6'-N-aminoglycoside acetyltransferase. AAC(6')-31 Curated. Encoded by gene aac(6')-31.
AM283489.1.gene4.p01	ARO:3002601 aadA.			ARO:3002601 aadA.	Pseudomonas putida	>AM283489.1.gene4.p01 3'-(9)-O-adenylyltransferase. Encoded by gene aadA1.
AM283490.1.gene4.p01	ARO:3002585 AAC(6')-31.			ARO:3002585 AAC(6')-31.	Acinetobacter baumannii	>AM283490.1.gene4.p01 6'-N-aminoglycoside acetyltransferase. Encoded by gene aac(6')-31. AAC(6')-31 Curated.
AM283490.1.gene5.p01	ARO:3002601 aadA.			ARO:3002601 aadA.	Acinetobacter baumannii	>AM283490.1.gene5.p01 3'-(9)-O-adenylyltransferase. Encoded by gene aadA1.
AM286274.1.gene1.p01	ARO:3001001 TEM-137.			ARO:3001001 TEM-137.	Shigella sonnei	>AM286274.1.gene1.p01 TEM-137 beta-lactamase. Encoded by gene blaTEM-137. TEM-137 Curated.
AM296480.1.gene1.p01	ARO:3002705 floR.			ARO:3002705 floR.	Bordetella bronchiseptica	>AM296480.1.gene1.p01 Florfenicol/Chloramphenicol efflux protein. floR Curated. Encoded by gene floR.
AM296481.1.gene2.p01	ARO:3002699 cmlB1.			ARO:3002699 cmlB1.	Bordetella bronchiseptica	>AM296481.1.gene2.p01 chloramphenicol efflux protein. cmlB1 Curated. Encoded by gene cmlB1.
AM399080.1.gene2.p01	ARO:3002835 lnuA.			ARO:3002835 lnuA.	Staphylococcus chromogenes	>AM399080.1.gene2.p01 lincosamide nucleotidyltransferase. lnuA Curated. Encoded by gene lnu(A).
AM403715.1.gene1.p01	ARO:3002857 dfrA26.			ARO:3002857 dfrA26.	Escherichia coli	>AM403715.1.gene1.p01 putative trimethoprim resistance dihydrofolate reductase. Encoded by gene dfrA26. dfrA26 Curated.
AM410044.gene11.p01	ARO:3002647 APH(3')-IIIa.			ARO:3002647 APH(3')-IIIa.	Streptococcus pneumoniae	>AM410044.gene11.p01 aminoglycoside phosphotransferase type III. Encoded by gene aphA-3. Homology: Aminoglycoside phosphotransferase (HMMPfam: PF01636, score: 6.2e-30).
AM411407.1.gene1.p01	ARO:3001921 CTX-M-60.			ARO:3001921 CTX-M-60.	Klebsiella pneumoniae	>AM411407.1.gene1.p01 beta-lactamase CTX-M-60. Encoded by gene bla. CTX-M-60 Curated.
AM412777.1.gene1.p01	ARO:3001439 OXA-101.			ARO:3001439 OXA-101.	Citrobacter freundii	>AM412777.1.gene1.p01 beta-lactamase OXA-101. Encoded by gene blaOXA-101. OXA-101 Curated.
AM412777.1.gene2.p01	ARO:3002577 AAC(6')-Ib4.			ARO:3002577 AAC(6')-Ib4.	Citrobacter freundii	>AM412777.1.gene2.p01 aminoglycoside 6'-N-acetyltransferase. Encoded by gene aac(6')-Ib.
AM774474.1.gene5.p01	ARO:3002726 QnrB12.			ARO:3002726 QnrB12.	Citrobacter werkmanii	>AM774474.1.gene5.p01 quinolone resistance protein B12. QnrB12 Curated. Encoded by gene qnrB12.
AM778091.1.gene1.p01	ARO:3002288 VIM-18.			ARO:3002288 VIM-18.	Pseudomonas aeruginosa	>AM778091.1.gene1.p01 VIM-18 protein. Encoded by gene blaVIM-18. VIM-18 Curated.
AM849805.1.gene1.p01	ARO:3000886 TEM-15.			ARO:3000886 TEM-15.	Haemophilus parainfluenzae	>AM849805.1.gene1.p01 TEM-15 B-lactamase. Encoded by gene blaTEM-15. TEM-15 Curated.
AM850908.2.gene1.p01	ARO:3002465 LEN-18.			ARO:3002465 LEN-18.	Klebsiella pneumoniae	>AM850908.2.gene1.p01 beta-lactamase. LEN-18 Curated. Encoded by gene blaLEN.
AM850909.2.gene1.p01	ARO:3002466 LEN-19.			ARO:3002466 LEN-19.	Klebsiella pneumoniae	>AM850909.2.gene1.p01 beta-lactamase. LEN-19 Curated. Encoded by gene blaLEN.
AM850910.2.gene1.p01	ARO:3002467 LEN-20.			ARO:3002467 LEN-20.	Klebsiella pneumoniae	>AM850910.2.gene1.p01 beta-lactamase. LEN-20 Curated. Encoded by gene blaLEN.
AM850911.2.gene1.p01	ARO:3002468 LEN-21.			ARO:3002468 LEN-21.	Klebsiella pneumoniae	>AM850911.2.gene1.p01 beta-lactamase. LEN-21 Curated. Encoded by gene blaLEN.
AM850912.2.gene1.p01	ARO:3002469 LEN-22.			ARO:3002469 LEN-22.	Klebsiella pneumoniae	>AM850912.2.gene1.p01 beta-lactamase. LEN-22 Curated. Encoded by gene blaLEN.
AM850913.2.gene1.p01	ARO:3002470 LEN-23.			ARO:3002470 LEN-23.	Klebsiella pneumoniae	>AM850913.2.gene1.p01 beta-lactamase. Encoded by gene blaLEN. LEN-23 Curated.
AM850914.2.gene1.p01	ARO:3002471 LEN-24.			ARO:3002471 LEN-24.	Klebsiella pneumoniae	>AM850914.2.gene1.p01 beta-lactamase. Encoded by gene blaLEN. LEN-24 Curated.
AM850915.2.gene1.p01	ARO:3002428 OKP-A-11.			ARO:3002428 OKP-A-11.	Klebsiella pneumoniae	>AM850915.2.gene1.p01 beta-lactamase. OKP-A-11 Curated. Encoded by gene blaOKP-A.
AM850916.2.gene1.p01	ARO:3002429 OKP-A-12.			ARO:3002429 OKP-A-12.	Klebsiella pneumoniae	>AM850916.2.gene1.p01 beta-lactamase. OKP-A-12 Curated. Encoded by gene blaOKP-A.
AM850917.2.gene1.p01	ARO:3002439 OKP-B-6.			ARO:3002439 OKP-B-6.	Klebsiella pneumoniae	>AM850917.2.gene1.p01 beta-lactamase. Encoded by gene blaOKP-B. OKP-B-15 Curated.
AM850918.2.gene1.p01	ARO:3002438 OKP-B-5.			ARO:3002438 OKP-B-5.	Klebsiella pneumoniae	>AM850918.2.gene1.p01 beta-lactamase. Encoded by gene blaOKP-B. OKP-B-16 Curated.
AM850919.2.gene1.p01	ARO:3002450 OKP-B-17.			ARO:3002450 OKP-B-17.	Klebsiella pneumoniae	>AM850919.2.gene1.p01 beta-lactamase. OKP-B-17 Curated. Encoded by gene blaOKP-B.
AM850920.1.gene1.p01	ARO:3002451 OKP-B-18.			ARO:3002451 OKP-B-18.	Klebsiella pneumoniae	>AM850920.1.gene1.p01 beta-lactamase. OKP-B-18 Curated. Encoded by gene blaOKP-B.
AM850921.2.gene1.p01	ARO:3002452 OKP-B-19.			ARO:3002452 OKP-B-19.	Klebsiella pneumoniae	>AM850921.2.gene1.p01 beta-lactamase. OKP-B-19 Curated. Encoded by gene blaOKP-B.
AM850922.2.gene1.p01	ARO:3002453 OKP-B-20.			ARO:3002453 OKP-B-20.	Klebsiella pneumoniae	>AM850922.2.gene1.p01 beta-lactamase. OKP-B-20 Curated. Encoded by gene blaOKP-B.
AM903082.gene5.p01	ARO:3002647 APH(3')-IIIa.			ARO:3002647 APH(3')-IIIa.	Streptococcus pneumoniae	>AM903082.gene5.p01 aminoglycoside phosphotransferase type III. Encoded by gene aphA-3. Homology: Aminoglycoside phosphotransferase (HMMPfam: PF01636, score: 6.2e-30).
AM919398.1.gene1.p01	ARO:3002732 QnrB17.			ARO:3002732 QnrB17.	Citrobacter freundii	>AM919398.1.gene1.p01 quinolone resistance protein B17. Pentapeptide repeat protein. QnrB17 Curated. Encoded by gene qnrB17.
AM919399.1.gene1.p01	ARO:3002733 QnrB18.			ARO:3002733 QnrB18.	Citrobacter freundii	>AM919399.1.gene1.p01 quinolone resistance protein B18. Pentapeptide repeat protein. QnrB18 Curated. Encoded by gene qnrB18.
AM931008.1.gene1.p01	ARO:3002049 CMY-38.			ARO:3002049 CMY-38.	Proteus mirabilis	>AM931008.1.gene1.p01 AmpC-type beta-lactamase. Encoded by gene blaCMY-38. CMY-38 Curated.
AM932669.1.gene1.p01	ARO:3003017 dfrA21.			ARO:3003017 dfrA21.	Salmonella enterica subsp. enterica serovar Bredeney	>AM932669.1.gene1.p01 dihydrofolate reductase. Encoded by gene dfrA21.
AM932669.1.gene2.p01	ARO:3001811 OXA-129.			ARO:3001811 OXA-129.	Salmonella enterica subsp. enterica serovar Bredeney	>AM932669.1.gene2.p01 OXA-129 beta-lactamase. Encoded by gene blaOXA-129. OXA-129 Curated.
AM941159.1.gene1.p01	ARO:3001022 TEM-156.			ARO:3001022 TEM-156.	Proteus mirabilis	>AM941159.1.gene1.p01 blaZ beta-lactmase. TEM-156 Curated. Encoded by gene blaTEM.
AM941844.1.gene1.p01	ARO:3001336 SHV-98.			ARO:3001336 SHV-98.	Klebsiella pneumoniae	>AM941844.1.gene1.p01 beta-lactamase. SHV-98 Curated. Encoded by gene blaSHV-98.
AM941845.1.gene1.p01	ARO:3001337 SHV-99.			ARO:3001337 SHV-99.	Klebsiella pneumoniae	>AM941845.1.gene1.p01 beta-lactamase. SHV-99 Curated. Encoded by gene blaSHV-99.
AM941846.1.gene1.p01	ARO:3001338 SHV-100.			ARO:3001338 SHV-100.	Klebsiella pneumoniae	>AM941846.1.gene1.p01 beta-lactamase. Encoded by gene blaSHV-100. SHV-100 Curated.
AM941847.1.gene1.p01	ARO:3001155 SHV-106.			ARO:3001155 SHV-106.	Klebsiella pneumoniae	>AM941847.1.gene1.p01 beta-lactamase. Encoded by gene blaSHV-106. SHV-106 Curated.
AM941848.1.gene1.p01	ARO:3001156 SHV-107.			ARO:3001156 SHV-107.	Klebsiella pneumoniae	>AM941848.1.gene1.p01 beta-lactamase. Encoded by gene blaSHV-107. SHV-107 Curated.
AM982520.1.gene5.p01	ARO:3001937 CTX-M-76.			ARO:3001937 CTX-M-76.	Kluyvera ascorbata	>AM982520.1.gene5.p01 blaZ beta-lactmase. CTX-M-76 Curated. Encoded by gene bla.
AM982521.1.gene2.p01	ARO:3001938 CTX-M-77.			ARO:3001938 CTX-M-77.	Kluyvera ascorbata	>AM982521.1.gene2.p01 blaZ beta-lactmase. Encoded by gene bla. CTX-M-77 Curated.
AM982522.2.gene1.p01	ARO:3001939 CTX-M-78.			ARO:3001939 CTX-M-78.	Kluyvera georgiana	>AM982522.2.gene1.p01 CTX-M-78 beta-lactamase. Encoded by gene blaCTX-M-78. CTX-M-78 Curated.
AM991978.1.gene1.p01	ARO:3001451 OXA-139.			ARO:3001451 OXA-139.	Acinetobacter baumannii	>AM991978.1.gene1.p01 beta-lactamase OXA-139. Encoded by gene bla-OXA-139. OXA-139 Curated.
AM998375.1.gene2.p01	ARO:3000853 AIM-1.			ARO:3000853 AIM-1.	Pseudomonas aeruginosa	>AM998375.1.gene2.p01 metallo-beta-lactamase AIM-1. AIM-1 Curated. Encoded by gene blaAIM-1.
AP003367.1.orf1.gene.p01	ARO:3002597 AAC(6')-Ie-APH(2'')-Ia.			ARO:3002597 AAC(6')-Ie-APH(2'')-Ia.	Staphylococcus aureus subsp. aureus Mu50	>AP003367.1.orf1.gene.p01 phosphotransferase and N-acetyltransferase. Encoded by gene aacA.
AP008955.1.gene221.p01	ARO:3000226 sulfonamide resistant dihydropteroate synthase folP.			ARO:3000226 sulfonamide resistant dihydropteroate synthase folP.	Brevibacillus brevis NBRC 100599	>AP008955.1.gene221.p01 dihydropteroate synthase. Encoded by gene folP.
AP008955.1.gene261.p01	ARO:3003090 daptomycin resistant beta-subunit of RNA polymerase (rpoB).	ARO:3000210 rifampin resistant beta-subunit of RNA polymerase (rpoB).		ARO:3003090 daptomycin resistant beta-subunit of RNA polymerase (rpoB). ARO:3000210 rifampin resistant beta-subunit of RNA polymerase (rpoB).	Brevibacillus brevis NBRC 100599	>AP008955.1.gene261.p01 DNA-directed RNA polymerase beta chain. Encoded by gene rpoB.
AP008955.1.gene3393.p01	ARO:3000619 fluoroquinolone resistant parC.			ARO:3000619 fluoroquinolone resistant parC.	Brevibacillus brevis NBRC 100599	>AP008955.1.gene3393.p01 DNA topoisomerase IV subunit A. Encoded by gene parC.
AP008955.1.gene3394.p01	ARO:3000457 aminocoumarin resistant parE.			ARO:3000457 aminocoumarin resistant parE.	Brevibacillus brevis NBRC 100599	>AP008955.1.gene3394.p01 DNA topoisomerase IV subunit B. Encoded by gene parE.
AP008955.1.gene37.p01	ARO:3000618 fluoroquinolone resistant gyrA.			ARO:3000618 fluoroquinolone resistant gyrA.	Brevibacillus brevis NBRC 100599	>AP008955.1.gene37.p01 DNA gyrase subunit A. Encoded by gene gyrA.
AP008955.1.gene4662.p01	ARO:3002815 clbB.			ARO:3002815 clbB.	Brevibacillus brevis NBRC 100599	>AP008955.1.gene4662.p01 conserved hypothetical protein. Encoded by gene BBR47_45040.
AP009048.1.gene1101.p01	ARO:3001329 mdtG.			ARO:3001329 mdtG.	Escherichia coli str. K-12 substr. W3110	>AP009048.1.gene1101.p01 predicted drug efflux system. Encoded by gene mdtG. ECK1038:JW1040:b1053.
AP009048.1.gene1113.p01	ARO:3001216 mdtH.			ARO:3001216 mdtH.	Escherichia coli str. K-12 substr. W3110	>AP009048.1.gene1113.p01 predicted drug efflux system. Encoded by gene mdtH. ECK1050:JW1052:b1065.
AP009048.1.gene1178.p01	ARO:3000835 phoQ.			ARO:3000835 phoQ.	Escherichia coli str. K-12 substr. W3110	>AP009048.1.gene1178.p01 sensory histidine kinase in two-compoent regulatory system with PhoP. phoQ Curated. ECK1115:JW1115:b1129. Encoded by gene phoQ.
AP009048.1.gene1179.p01	ARO:3000834 phoP.			ARO:3000834 phoP.	Escherichia coli str. K-12 substr. W3110	>AP009048.1.gene1179.p01 DNA-binding response regulator in two-component regulatory system with PhoQ. Encoded by gene phoP. ECK1116:JW1116:b1130. phoP Curated.
AP009048.1.gene1295.p01	ARO:3000676 H-NS.			ARO:3000676 H-NS.	Escherichia coli str. K-12 substr. W3110	>AP009048.1.gene1295.p01 global DNA-binding transcriptional dual regulator H-NS. H-NS Curated. ECK1232:JW1225:b1237. Encoded by gene hns.
AP009048.1.gene1587.p01	ARO:3000263 marA.			ARO:3000263 marA.	Escherichia coli str. K-12 substr. W3110	>AP009048.1.gene1587.p01 DNA-binding transcriptional dual regulator. ECK1524:JW5249:b1531. Encoded by gene marA. marA Curated.
AP009048.1.gene1721.p01	ARO:3001327 mdtK.			ARO:3001327 mdtK.	Escherichia coli str. K-12 substr. W3110	>AP009048.1.gene1721.p01 multidrug efflux system transporter. ECK1659:JW1655:b1663. Encoded by gene mdtK.
AP009048.1.gene2132.p01	ARO:3000792 mdtA.			ARO:3000792 mdtA.	Escherichia coli str. K-12 substr. W3110	>AP009048.1.gene2132.p01 multidrug efflux system, subunit A. ECK2070:JW5338:b2074. Encoded by gene mdtA.
AP009048.1.gene2133.p01	ARO:3000793 mdtB.			ARO:3000793 mdtB.	Escherichia coli str. K-12 substr. W3110	>AP009048.1.gene2133.p01 multidrug efflux system, subunit B. ECK2071:JW2060:b2075. Encoded by gene mdtB.
AP009048.1.gene2134.p01	ARO:3000794 mdtC.			ARO:3000794 mdtC.	Escherichia coli str. K-12 substr. W3110	>AP009048.1.gene2134.p01 multidrug efflux system, subunit C. Encoded by gene mdtC. ECK2072:JW2061:b2076.
AP009048.1.gene2135.p01	ARO:3001330 mdtD.			ARO:3001330 mdtD.	Escherichia coli str. K-12 substr. W3110	>AP009048.1.gene2135.p01 multidrug efflux system protein. Encoded by gene mdtD. ECK2073:JW2062:b2077.
AP009048.1.gene2136.p01	ARO:3000829 baeS.			ARO:3000829 baeS.	Escherichia coli str. K-12 substr. W3110	>AP009048.1.gene2136.p01 sensory histidine kinase in two-component regulatory system with BaeR. baeS Curated. ECK2074:JW2063:b2078. Encoded by gene baeS.
AP009048.1.gene2137.p01	ARO:3000828 baeR.			ARO:3000828 baeR.	Escherichia coli str. K-12 substr. W3110	>AP009048.1.gene2137.p01 DNA-binding response regulator in two-component regulatory system with BaeS. ECK2075:JW2064:b2079. baeR Curated. Encoded by gene baeR.
AP009048.1.gene2287.p01	ARO:3000618 fluoroquinolone resistant gyrA.			ARO:3000618 fluoroquinolone resistant gyrA.	Escherichia coli str. K-12 substr. W3110	>AP009048.1.gene2287.p01 DNA gyrase (type II topoisomerase), subunit A. ECK2223:JW2225:b2231. Encoded by gene gyrA.
AP009048.1.gene2312.p01	ARO:3002985 arnA.			ARO:3002985 arnA.	Escherichia coli str. K-12 substr. W3110	>AP009048.1.gene2312.p01 fused UDP-L-Ara4N formyltransferase and UDP-GlcA C-4'-decarboxylase. ECK2248:JW2249:b2255. Encoded by gene yfbG.
AP009048.1.gene2427.p01	ARO:3000254 emrY.			ARO:3000254 emrY.	Escherichia coli str. K-12 substr. W3110	>AP009048.1.gene2427.p01 predicted multidrug efflux system. ECK2363:JW2364:b2367. Encoded by gene emrY.
AP009048.1.gene2429.p01	ARO:3000832 evgA.			ARO:3000832 evgA.	Escherichia coli str. K-12 substr. W3110	>AP009048.1.gene2429.p01 DNA-binding response regulator in two-component regulatory system with EvgS. ECK2365:JW2366:b2369. Encoded by gene evgA. evgA Curated.
AP009048.1.gene2430.p01	ARO:3000833 evgS.			ARO:3000833 evgS.	Escherichia coli str. K-12 substr. W3110	>AP009048.1.gene2430.p01 hybrid sensory histidine kinase in two-component regulatory system with EvgA. Encoded by gene evgS. ECK2366:JW2367:b2370. evgS Curated.
AP009048.1.gene2520.p01	ARO:3000491 acrD.			ARO:3000491 acrD.	Escherichia coli str. K-12 substr. W3110	>AP009048.1.gene2520.p01 aminoglycoside/multidrug efflux system. ECK2465:JW2454:b2470. Encoded by gene acrD. acrD Curated.
AP009048.1.gene2734.p01	ARO:3000027 emrA.			ARO:3000027 emrA.	Escherichia coli str. K-12 substr. W3110	>AP009048.1.gene2734.p01 multidrug efflux system. ECK2679:JW2660:b2685. Encoded by gene emrA.
AP009048.1.gene2735.p01	ARO:3000074 emrB.			ARO:3000074 emrB.	Escherichia coli str. K-12 substr. W3110	>AP009048.1.gene2735.p01 multidrug efflux system protein. Encoded by gene emrB. ECK2680:JW2661:b2686.
AP009048.1.gene3066.p01	ARO:3000619 fluoroquinolone resistant parC.			ARO:3000619 fluoroquinolone resistant parC.	Escherichia coli str. K-12 substr. W3110	>AP009048.1.gene3066.p01 DNA topoisomerase IV, subunit A. Encoded by gene parC. ECK3010:JW2987:b3019.
AP009048.1.gene3077.p01	ARO:3000457 aminocoumarin resistant parE.			ARO:3000457 aminocoumarin resistant parE.	Escherichia coli str. K-12 substr. W3110	>AP009048.1.gene3077.p01 DNA topoisomerase IV, subunit B. ECK3021:JW2998:b3030. Encoded by gene parE.
AP009048.1.gene3103.p01	ARO:3002986 bacA.			ARO:3002986 bacA.	Escherichia coli str. K-12 substr. W3110	>AP009048.1.gene3103.p01 undecaprenyl pyrophosphate phosphatase. bacA Curated. Encoded by gene bacA. ECK3047:JW3029:b3057.
AP009048.1.gene3222.p01	ARO:3000226 sulfonamide resistant dihydropteroate synthase folP.			ARO:3000226 sulfonamide resistant dihydropteroate synthase folP.	Escherichia coli str. K-12 substr. W3110	>AP009048.1.gene3222.p01 7,8-dihydropteroate synthase. ECK3166:JW3144:b3177. Encoded by gene folP.
AP009048.1.gene3307.p01	ARO:3000656 acrS.			ARO:3000656 acrS.	Escherichia coli str. K-12 substr. W3110	>AP009048.1.gene3307.p01 DNA-binding transcriptional regulator. Encoded by gene envR. ECK3251:JW3232:b3264. acrS Curated.
AP009048.1.gene3308.p01	ARO:3000499 acrE.			ARO:3000499 acrE.	Escherichia coli str. K-12 substr. W3110	>AP009048.1.gene3308.p01 cytoplasmic membrane lipoprotein. Encoded by gene acrE. ECK3252:JW3233:b3265.
AP009048.1.gene3309.p01	ARO:3000502 acrF.			ARO:3000502 acrF.	Escherichia coli str. K-12 substr. W3110	>AP009048.1.gene3309.p01 multidrug efflux system protein. Encoded by gene acrF. ECK3253:JW3234:b3266.
AP009048.1.gene3341.p01	ARO:3003090 daptomycin resistant beta-subunit of RNA polymerase (rpoB).	ARO:3000210 rifampin resistant beta-subunit of RNA polymerase (rpoB).		ARO:3003090 daptomycin resistant beta-subunit of RNA polymerase (rpoB). ARO:3000210 rifampin resistant beta-subunit of RNA polymerase (rpoB).	Escherichia coli str. K-12 substr. W3110	>AP009048.1.gene3341.p01 RNA polymerase, beta subunit. Encoded by gene rpoB. ECK3978:JW3950:b3987.
AP009048.1.gene3414.p01	ARO:3000831 cpxR.			ARO:3000831 cpxR.	Escherichia coli str. K-12 substr. W3110	>AP009048.1.gene3414.p01 DNA-binding response regulator in two-component regulatory system with CpxA. ECK3905:JW3883:b3912. cpxR Curated. Encoded by gene cpxR.
AP009048.1.gene3415.p01	ARO:3000830 cpxA.			ARO:3000830 cpxA.	Escherichia coli str. K-12 substr. W3110	>AP009048.1.gene3415.p01 sensory histidine kinase in two-component regulatory system with CpxR. Encoded by gene cpxA. cpxA Curated. ECK3904:JW3882:b3911.
AP009048.1.gene3616.p01	ARO:3001215 mdtL.			ARO:3001215 mdtL.	Escherichia coli str. K-12 substr. W3110	>AP009048.1.gene3616.p01 multidrug efflux system protein. ECK3703:JW3688:b3710. Encoded by gene mdtL.
AP009048.1.gene3819.p01	ARO:3000508 gadX.			ARO:3000508 gadX.	Escherichia coli str. K-12 substr. W3110	>AP009048.1.gene3819.p01 DNA-binding transcriptional dual regulator. Encoded by gene gadX. ECK3501:JW3484:b3516. gadX Curated.
AP009048.1.gene3822.p01	ARO:3000796 mdtF.			ARO:3000796 mdtF.	Escherichia coli str. K-12 substr. W3110	>AP009048.1.gene3822.p01 multidrug transporter, RpoS-dependent. ECK3498:JW3482:b3514. Encoded by gene mdtF.
AP009048.1.gene3823.p01	ARO:3000795 mdtE.			ARO:3000795 mdtE.	Escherichia coli str. K-12 substr. W3110	>AP009048.1.gene3823.p01 multidrug resistance efflux transporter. Encoded by gene mdtE. ECK3497:JW3481:b3513.
AP009048.1.gene3929.p01	ARO:3000493 mutant porin OmpF with reduced permeability to antibiotic.			ARO:3000493 mutant porin OmpF with reduced permeability to antibiotic.	Escherichia coli str. K-12 substr. W3110	>AP009048.1.gene3929.p01 sensory histidine kinase in two-component regulatory system with OmpR. ECK3391:JW3367:b3404. Encoded by gene envZ.
AP009048.1.gene3975.p01	ARO:3000518 CRP.			ARO:3000518 CRP.	Escherichia coli str. K-12 substr. W3110	>AP009048.1.gene3975.p01 DNA-binding transcriptional dual regulator. Encoded by gene crp. CRP Curated. ECK3345:JW5702:b3357.
AP009048.1.gene4111.p01	ARO:3000837 soxS.			ARO:3000837 soxS.	Escherichia coli str. K-12 substr. W3110	>AP009048.1.gene4111.p01 DNA-binding transcriptional dual regulator. ECK4054:JW4023:b4062. Encoded by gene soxS.
AP009048.1.gene4112.p01	ARO:3000836 soxR.			ARO:3000836 soxR.	Escherichia coli str. K-12 substr. W3110	>AP009048.1.gene4112.p01 DNA-binding transcriptional dual regulator, Fe-S center for redox-sensing. ECK4055:JW4024:b4063. Encoded by gene soxR.
AP009048.1.gene4383.p01	ARO:3001214 mdtM.			ARO:3001214 mdtM.	Escherichia coli str. K-12 substr. W3110	>AP009048.1.gene4383.p01 multidrug efflux system protein. ECK4328:JW4300:b4337. Encoded by gene yjiO.
AP009048.1.gene596.p01	ARO:3000264 emrE.			ARO:3000264 emrE.	Escherichia coli str. K-12 substr. W3110	>AP009048.1.gene596.p01 multidrug resistance protein. DLP12 prophage region; ECK0534:JW0531:b0543. Encoded by gene emrE. emrE Curated.
AP009048.1.gene983.p01	ARO:3000493 mutant porin OmpF with reduced permeability to antibiotic.			ARO:3000493 mutant porin OmpF with reduced permeability to antibiotic.	Escherichia coli str. K-12 substr. W3110	>AP009048.1.gene983.p01 outer membrane porin 1a (Ia;b;F). Encoded by gene ompF. ECK0920:JW0912:b0929.
AP010904.1.gene1560.p01	ARO:3000198 FosX.			ARO:3000198 FosX.	Desulfovibrio magneticus RS-1	>AP010904.1.gene1560.p01 fosfomycin resistance protein. fosX Curated. Encoded by gene fosX.
AP010904.1.gene2604.p01	ARO:3000226 sulfonamide resistant dihydropteroate synthase folP.			ARO:3000226 sulfonamide resistant dihydropteroate synthase folP.	Desulfovibrio magneticus RS-1	>AP010904.1.gene2604.p01 dihydropteroate synthase. Encoded by gene folP.
AP010904.1.gene3156.p01	ARO:3003090 daptomycin resistant beta-subunit of RNA polymerase (rpoB).	ARO:3000210 rifampin resistant beta-subunit of RNA polymerase (rpoB).		ARO:3003090 daptomycin resistant beta-subunit of RNA polymerase (rpoB). ARO:3000210 rifampin resistant beta-subunit of RNA polymerase (rpoB).	Desulfovibrio magneticus RS-1	>AP010904.1.gene3156.p01 DNA-directed RNA polymerase beta subunit. Encoded by gene rpoB.
AP010904.1.gene4.p01	ARO:3000618 fluoroquinolone resistant gyrA.			ARO:3000618 fluoroquinolone resistant gyrA.	Desulfovibrio magneticus RS-1	>AP010904.1.gene4.p01 DNA gyrase subunit A. Encoded by gene gyrA.
AY004350.gene.p01	ARO:3002819 msrC.			ARO:3002819 msrC.	Enterococcus faecium	>AY004350.gene.p01 msrC protein. msrC Curated. Encoded by gene msrC.
AY005110.1.gene1.p1	ARO:3001874 CTX-M-11.			ARO:3001874 CTX-M-11.	Klebsiella pneumoniae	>AY005110.1.gene1.p1 cefotaxime-hydrolyzing beta-lactamase. CTX-M-11 Curated. Encoded by gene AAF93177.1. CTX-M-11.
AY007369.1.gene1.p1	ARO:3002159 FOX-5.			ARO:3002159 FOX-5.	Klebsiella pneumoniae	>AY007369.1.gene1.p1 beta-lactamase FOX-5. FOX-5 Curated. Encoded by gene AAG12974.1. AmpC-type protein with a pI of 7.2.
AY007784.1.gene2.p01	ARO:3002576 AAC(6')-Ib3.			ARO:3002576 AAC(6')-Ib3.	Acinetobacter baumannii	>AY007784.1.gene2.p01 aminoglycoside 6'-N-acetyltransferase Ib. Aminoglicoside resistance; AAC(6')-Ib. Encoded by gene aacA4.
AY007784.1.gene3.p01	ARO:3001431 OXA-37.			ARO:3001431 OXA-37.	Acinetobacter baumannii	>AY007784.1.gene3.p01 oxacillinase. Encoded by gene oxa-37. OXA-37 Curated. Beta-lactamase.
AY008291.1.gene1.p1	ARO:3001427 OXA-33.			ARO:3001427 OXA-33.	Pseudomonas aeruginosa	>AY008291.1.gene1.p1 OXA-1-like beta-lactamase. OXA-33 Curated. Encoded by gene AAG23871.1. Oxa-1-related.
AY027590.1.gene1.p1	ARO:3000955 TEM-88.			ARO:3000955 TEM-88.	Klebsiella pneumoniae	>AY027590.1.gene1.p1 extended-spectrum beta-lactamase TEM-88. Encoded by gene AAK14792.1. TEM-88 Curated.
AY027870.1.gene1.p01	ARO:3002371 VEB-2.			ARO:3002371 VEB-2.	Pseudomonas aeruginosa	>AY027870.1.gene1.p01 extended-spectrum beta-lactamase VEB-2. VEB-2 Curated. Encoded by gene blaVEB-2.
AY028464.1.gene1.p01	ARO:3000840 JOHN-1 beta-lactamase.			ARO:3000840 JOHN-1 beta-lactamase.	Flavobacterium johnsoniae UW101	>AY028464.1.gene1.p01 beta-lactamase JOHN-1. Class B carbapenem-hydrolyzing beta-lactamase. Encoded by gene blaJOHN-1. JOHN-1 beta-lactamase Curated.
AY029068.1.gene1.p1	ARO:3001879 CTX-M-16.			ARO:3001879 CTX-M-16.	Escherichia coli	>AY029068.1.gene1.p1 beta-lactamase CTX-M-16. BlaCTX-M-16; cefotaximase; Asp240Gly variant of beta-lactamase CTX-M-9. CTX-M-16 Curated. Encoded by gene AAK32961.1.
AY033516.1.gene2.p01	ARO:3001880 CTX-M-17.			ARO:3001880 CTX-M-17.	Klebsiella pneumoniae	>AY033516.1.gene2.p01 beta-lactamase CTX-M-17. Encoded by gene blaCTX-M-17. CTX-M-17 Curated.
AY033653.3.gene4.p01	ARO:3002548 AAC(6')-Ib'.			ARO:3002548 AAC(6')-Ib'.	Pseudomonas aeruginosa	>AY033653.3.gene4.p01 aminoglycoside 6'-N-acetyltransferase. Encoded by gene aacA4. AAC(6')-IId; variant L90S; resistance to gentamicin and sensitivity to amikacin.
AY033653.3.gene5.p01	ARO:3002548 AAC(6')-Ib'.			ARO:3002548 AAC(6')-Ib'.	Pseudomonas aeruginosa	>AY033653.3.gene5.p01 aminoglycoside N (6')-acetyltransferase. AAC(6')-IId; variant L90S; resistance to gentamicin and sensitivity to amikacin. Encoded by gene aacA4.
AY033653.3.gene6.p01	ARO:3002200 IMP-9.			ARO:3002200 IMP-9.	Pseudomonas aeruginosa	>AY033653.3.gene6.p01 IMP-9 metallo-beta-lactamase. Encoded by gene blaIMP-9. Molecular class B beta-lactamase. IMP-9 Curated.
AY034138.1.gene10.p01	ARO:3002705 floR.			ARO:3002705 floR.	Vibrio cholerae MO10	>AY034138.1.gene10.p01 florfenicol exporter. Encoded by gene floR. floR Curated.
AY034138.1.gene13.p01	ARO:3002660 APH(6)-Id.			ARO:3002660 APH(6)-Id.	Vibrio cholerae MO10	>AY034138.1.gene13.p01 aminoglycoside phosphotransferase. Encoded by gene strB. APH(6)-Id Curated.
AY034138.1.gene14.p01	ARO:3002639 APH(3'')-Ib.			ARO:3002639 APH(3'')-Ib.	Vibrio cholerae MO10	>AY034138.1.gene14.p01 aminoglycoside phosphotransferase. APH(3'')-Ib Curated. Encoded by gene strA.
AY034138.1.gene15.p01	ARO:3000412 sul2.			ARO:3000412 sul2.	Vibrio cholerae MO10	>AY034138.1.gene15.p01 dihydropteroate synthase. Encoded by gene sulII.
AY034847.1.gene1.p01	ARO:3002312 KPC-2.			ARO:3002312 KPC-2.	Klebsiella pneumoniae	>AY034847.1.gene1.p01 carbapenemase. KPC-2 Curated. Encoded by gene KPC-2.
AY034848.1.gene1.p01	ARO:3002159 FOX-5.			ARO:3002159 FOX-5.	Klebsiella pneumoniae	>AY034848.1.gene1.p01 blaZ beta-lactmase. Encoded by gene FOX-6. FOX-5 Curated.
AY036620.1.gene1.p01	ARO:3001092 SHV-34.			ARO:3001092 SHV-34.	Escherichia coli	>AY036620.1.gene1.p01 extended spectrum beta-lactamase SHV-34. SHV-34 Curated. Encoded by gene bla-shv-34.
AY037778.1.gene1.p01	ARO:3001090 SHV-32.			ARO:3001090 SHV-32.	Klebsiella pneumoniae	>AY037778.1.gene1.p01 beta-lactamase. Encoded by gene bla-SHV. SHV-32 Curated.
AY037780.1.gene1.p01	ARO:3002455 LEN-2.			ARO:3002455 LEN-2.	Klebsiella pneumoniae	>AY037780.1.gene1.p01 blaZ beta-lactmase. LEN-2 Curated. Similar to LEN-1 sequence deposited in GenBank Accession Number X04515; however, it also shares a conserved serine 53 with the Not I SHV-1 specific site and 7 amino acids from A284 to W290 described for the SHV-1 gene. Encoded by gene bla-LEN.
AY038837.gene.p01	ARO:3002848 arr-3.			ARO:3002848 arr-3.	Acinetobacter baumannii	>AY038837.gene.p01 arr-3** protein. Encoded by gene arr-3**.
AY039040.1.gene1.p01	ARO:3000956 TEM-89.			ARO:3000956 TEM-89.	Proteus mirabilis	>AY039040.1.gene1.p01 TEM-89 beta-lactamase. CMT-3; inhibitor resistant extended spectrum beta-lactamase. TEM-89 Curated. Encoded by gene TEM-89.
AY040093.1.gene1.p01	ARO:3000965 TEM-102.			ARO:3000965 TEM-102.	Plasmid pWW100	>AY040093.1.gene1.p01 beta-lactamase TEM-102. Encoded by gene bla. TEM-102 Curated.
AY044436.1.gene2.p01	ARO:3001878 CTX-M-15.			ARO:3001878 CTX-M-15.	Escherichia coli	>AY044436.1.gene2.p01 beta-lactamase. CTX-M-15 Curated. Encoded by gene bla CTX-M-15.
AY055205.1.gene1.p1	ARO:3002403 OXY-2-8.			ARO:3002403 OXY-2-8.	Klebsiella oxytoca	>AY055205.1.gene1.p1 K1 beta-lactamase OXY-2. Bla [OXY-2]. OXY-2-8 Curated. Encoded by gene AAL17873.1.
AY055428.1.gene14.p01	ARO:3002705 floR.			ARO:3002705 floR.	Vibrio cholerae	>AY055428.1.gene14.p01 florfenicol exporter. Similar to floR from Escherichia coli. Encoded by gene floR.
AY055428.1.gene17.p01	ARO:3002660 APH(6)-Id.			ARO:3002660 APH(6)-Id.	Vibrio cholerae	>AY055428.1.gene17.p01 streptomycin phosphotransferase. Encoded by gene strB. APH(6)-Id Curated. Similar to strA from Tn5393 in Erwinia amylovora.
AY055428.1.gene18.p01	ARO:3002639 APH(3'')-Ib.			ARO:3002639 APH(3'')-Ib.	Vibrio cholerae	>AY055428.1.gene18.p01 streptomycin phosphotransferase. Similar to strA from Tn5393 in Erwinia amylovora. Encoded by gene strA. APH(3'')-Ib Curated.
AY055428.1.gene19.p01	ARO:3000412 sul2.			ARO:3000412 sul2.	Vibrio cholerae	>AY055428.1.gene19.p01 dihydropteroate synthase type II. Similar to sulII from RSF1010 in Escherichia coli. Encoded by gene sulII.
AY057445.1.gene1.p01	ARO:3002985 arnA.			ARO:3002985 arnA.	Escherichia coli	>AY057445.1.gene1.p01 UDP-D-glucuronate dehydrogenase. Encoded by gene arnA. arnA Curated. ArnA; formyltransferase; catalyzes the first and third steps of the 4-amino-4-deoxy-L-arabinose modification of lipid A pathway.
AY065991.1.gene1.p01	ARO:3001101 SHV-43.			ARO:3001101 SHV-43.	Klebsiella pneumoniae	>AY065991.1.gene1.p01 beta-lactamase. SHV-43 Curated. Involved in antibiotics hydrolysis. Encoded by gene blashv-43.
AY070235.1.gene1.p01	ARO:3002707 QnrA1.			ARO:3002707 QnrA1.	Klebsiella pneumoniae	>AY070235.1.gene1.p01 Qnr. QnrA1 Curated. Encoded by gene qnr.
AY070258.1.gene1.p1	ARO:3001093 SHV-35.			ARO:3001093 SHV-35.	Klebsiella pneumoniae	>AY070258.1.gene1.p1 beta-lactamase SHV-35. SHV-35 Curated. Encoded by gene AAL68926.1.
AY072920.1.gene1.p1	ARO:3000973 TEM-110.			ARO:3000973 TEM-110.	Klebsiella pneumoniae	>AY072920.1.gene1.p1 TEM-type beta-lactamase. Encoded by gene AAL68923.1. TEM-110 Curated.
AY077481.1.gene1.p01	ARO:3002410 OXY-4-1.			ARO:3002410 OXY-4-1.	Klebsiella oxytoca	>AY077481.1.gene1.p01 class A beta-lactamase. K1 or KOXY. OXY-4-1 Curated. Encoded by gene bla.
AY077482.1.gene1.p01	ARO:3002391 OXY-1-3.			ARO:3002391 OXY-1-3.	Klebsiella oxytoca	>AY077482.1.gene1.p01 K1 beta-lactamase. Encoded by gene blaOXY. KOXY; OXY-1 group. OXY-1-3 Curated.
AY077483.1.gene1.p01	ARO:3002392 OXY-1-4.			ARO:3002392 OXY-1-4.	Klebsiella oxytoca	>AY077483.1.gene1.p01 K1 beta-lactamase. KOXY; OXY-1 group. Encoded by gene blaOXY. OXY-1-4 Curated.
AY077485.2.gene1.p01	ARO:3002401 OXY-2-6.			ARO:3002401 OXY-2-6.	Klebsiella oxytoca	>AY077485.2.gene1.p01 K1 beta-lactamase. OXY-2-6 Curated. KOXY; OXY-2 group. Encoded by gene blaOXY.
AY077486.1.gene1.p01	ARO:3002390 OXY-1-2.			ARO:3002390 OXY-1-2.	Klebsiella oxytoca	>AY077486.1.gene1.p01 K1 beta-lactamase. Encoded by gene blaOXY. KOXY; OXY-1 group. OXY-1-5 Curated.
AY077487.2.gene1.p01	ARO:3002399 OXY-2-4.	ARO:3002400 OXY-2-5.		ARO:3002399 OXY-2-4. ARO:3002400 OXY-2-5.	Klebsiella oxytoca	>AY077487.2.gene1.p01 K1 beta-lactamase. OXY-2-5 Curated. KOXY; OXY-2 group. Encoded by gene blaOXY.
AY077488.2.gene1.p01	ARO:3002398 OXY-2-3.			ARO:3002398 OXY-2-3.	Klebsiella oxytoca	>AY077488.2.gene1.p01 K1 beta-lactamase. KOXY; OXY-2 group. OXY-2-3 Curated. Encoded by gene blaOXY.
AY079099.1.gene1.p01	ARO:3001096 SHV-38.			ARO:3001096 SHV-38.	Klebsiella pneumoniae	>AY079099.1.gene1.p01 SHV-38 beta-lactamase. SHV-38 Curated. Encoded by gene bla-SHV-38.
AY080894.1.gene1.p01	ARO:3001884 CTX-M-22.			ARO:3001884 CTX-M-22.	Klebsiella pneumoniae	>AY080894.1.gene1.p01 beta-lactamase CTX-M-22. Extended spectrum beta-lactamase; confers resistance to cefotaxime; ambler class A beta-lactamase. Encoded by gene blaCTX-M-22. CTX-M-22 Curated.
AY082011.1.gene1.p01	ARO:3002923 vanRD.			ARO:3002923 vanRD.	Enterococcus faecium	>AY082011.1.gene1.p01 response regulator. Encoded by gene vanRD. vanRD Curated.
AY082011.1.gene2.p1	ARO:3002934 vanSD.			ARO:3002934 vanSD.	Enterococcus faecium	>AY082011.1.gene2.p1 transposase-like protein A. ORFA; similar to putative transposase of Helicobacter pylori IS200. vanSD Curated. Encoded by gene vanSD.
AY082011.1.gene5.p01	ARO:3002957 vanYD.			ARO:3002957 vanYD.	Enterococcus faecium	>AY082011.1.gene5.p01 truncated D,D-carboxypeptidase. vanYD Curated. Prematurely truncated due to mutation. Encoded by gene vanYD.
AY082011.1.gene6.p01	ARO:3002944 vanHD.			ARO:3002944 vanHD.	Enterococcus faecium	>AY082011.1.gene6.p01 D-lactate dehydrogenase. Encoded by gene vanHD. vanHD Curated.
AY082011.1.gene7.p01	ARO:3000005 vanD.			ARO:3000005 vanD.	Enterococcus faecium	>AY082011.1.gene7.p01 D-alanine:D-lactate ligase. vanD Curated. Encoded by gene vanD.
AY082011.1.gene8.p01	ARO:3003070 vanXD.			ARO:3003070 vanXD.	Enterococcus faecium	>AY082011.1.gene8.p01 D,D-dipeptidase. vanXD Curated. Encoded by gene vanXD.
AY092401.1.gene1.p1	ARO:3000963 TEM-96.			ARO:3000963 TEM-96.	Escherichia coli	>AY092401.1.gene1.p1 beta-lactamase TEM-96. TEM-96 Curated. Antibiotic hydrolysis. Encoded by gene AAM22276.1.
AY101578.1.gene1.p01	ARO:3000969 TEM-106.			ARO:3000969 TEM-106.	Escherichia coli	>AY101578.1.gene1.p01 class A beta-lactamase TEM-106. TEM-106 Curated. Encoded by gene blaTEM-106. Extended-spectrum beta-lactamase; similar to BlaTEM-1 in pBR322.
AY101764.1.gene1.p01	ARO:3000970 TEM-107.			ARO:3000970 TEM-107.	Klebsiella pneumoniae	>AY101764.1.gene1.p01 class A beta-lactamase TEM-107. Encoded by gene blaTEM-107. TEM-107 Curated. Extended-spectrum beta-lactamase; similar to BlaTEM-1 in pBR322.
AY112998.1.gene1.p01	ARO:3003093 CEPH-A3.			ARO:3003093 CEPH-A3.	Aeromonas veronii bv. sobria	>AY112998.1.gene1.p01 class B beta-lactamase. CephA3; similar to CephA. CEPH-A3 Curated. Encoded by gene cephA3.
AY114142.1.gene1.p01	ARO:3002625 ANT(4')-IIb.			ARO:3002625 ANT(4')-IIb.	Pseudomonas aeruginosa	>AY114142.1.gene1.p01 aminoglycoside nucleotidyltransferase. Encoded by gene ant4'-IIb. ANT(4')-IIb Curated.
AY115475.1.gene2.p01	ARO:3001405 OXA-10.			ARO:3001405 OXA-10.	uncultured bacterium	>AY115475.1.gene2.p01 beta-lactamase. OXA-10 Curated. Encoded by gene oxa10. Oxacillinase.
AY115475.1.gene3.p01	ARO:3002601 aadA.			ARO:3002601 aadA.	uncultured bacterium	>AY115475.1.gene3.p01 aminoglycoside-3'-(9)-O-adenylyltransferase. aadA Curated. Encoded by gene aadA1.
AY115475.1.gene4.p01	ARO:3002695 cmlA5.			ARO:3002695 cmlA5.	uncultured bacterium	>AY115475.1.gene4.p01 chloramphenicol resistance protein. cmlA5 Curated. Encoded by gene cmlA5.
AY115475.1.gene7.p01	ARO:3000410 sul1.			ARO:3000410 sul1.	uncultured bacterium	>AY115475.1.gene7.p01 sulphonamide resistance protein. Encoded by gene sul1.
AY123251.gene2.p01	ARO:3002680 catB8.			ARO:3002680 catB8.	Salmonella enterica subsp. enterica serovar Typhi	>AY123251.gene2.p01 chloramphenicol acetyltransferase. Encoded by gene catB8. Homology: Bacterial transferase hexapeptide repeat (HMMPfam: PF00132, score: 0.011). catB8 Curated.
AY123251.gene3.p01	ARO:3002601 aadA.			ARO:3002601 aadA.	Salmonella enterica subsp. enterica serovar Typhi	>AY123251.gene3.p01 aminoglycoside 3'-adenyltransferase. Encoded by gene aadA1. Homology: Nucleotidyltransferase (HMMPfam: PF01909, score: 2.5e-09). aadA Curated.
AY123251.gene5.p01	ARO:3002594 AAC(6')-IIa.			ARO:3002594 AAC(6')-IIa.	Salmonella enterica subsp. enterica serovar Typhi	>AY123251.gene5.p01 aminoglycoside 6'-n-acetyltransferase. Homology: Acyl-CoA N-acyltransferase (Gene3D: G3DSA:3.40.630.30, score: 1.9e-13). Encoded by gene aac6-II. Homology: Siderophore biosynthesis protein, conserved domain (HMMPfam: PF10331, score: 3.4e-07). Homology: GCN5-related N-acetyltransferase (HMMPfam: PF00583, score: 1.3e-12).
AY123252.gene.p01	ARO:3003022 dfrB3.			ARO:3003022 dfrB3.	Escherichia coli	>AY123252.gene.p01 dfrB3 protein. Encoded by gene dfrB3.
AY123253.gene.p01	ARO:3002670 cat.	ARO:3002683 catI.		ARO:3002670 cat. ARO:3002683 catI.	Klebsiella pneumoniae	>AY123253.gene.p01 catA1 protein. Encoded by gene catA1.
AY130282.1.gene1.p1	ARO:3000980 TEM-117.			ARO:3000980 TEM-117.	Escherichia coli	>AY130282.1.gene1.p1 TEM-117 beta-lactamase. TEM-117 Curated. Encoded by gene AAN05026.1.
AY130284.1.gene1.p1	ARO:3000941 TEM-75.			ARO:3000941 TEM-75.	Klebsiella pneumoniae	>AY130284.1.gene1.p1 TEM-75 beta-lactamase. Encoded by gene AAN05028.1. TEM-75 Curated.
AY130285.1.gene1.p1	ARO:3000981 TEM-118.			ARO:3000981 TEM-118.	Klebsiella oxytoca	>AY130285.1.gene1.p1 TEM-118 beta-lactamase. TEM-118 Curated. Encoded by gene AAN05029.1.
AY130286.1.gene1.p1	ARO:3002475 LEN-3.			ARO:3002475 LEN-3.	Klebsiella pneumoniae	>AY130286.1.gene1.p1 LEN-3 beta-lactamase. Encoded by gene AAN05030.1. LEN-3 Curated.
AY130287.1.gene1.p1	ARO:3002472 LEN-4.			ARO:3002472 LEN-4.	Klebsiella pneumoniae	>AY130287.1.gene1.p1 LEN-4 beta-lactamase. Encoded by gene AAN05031.1. LEN-4 Curated.
AY135661.1.gene1.p01	ARO:3002274 VIM-4.			ARO:3002274 VIM-4.	Pseudomonas aeruginosa	>AY135661.1.gene1.p01 metallo-beta-lactamase. Encoded by gene blaVIM-4. VIM-4 Curated.
AY136281.1.gene1.p01	ARO:3000479 aminocoumarin resistant gyrB.			ARO:3000479 aminocoumarin resistant gyrB.	Streptomyces roseochromogenes subsp. oscitans DS 12.976	>AY136281.1.gene1.p01 DNA gyrase subunit B. Aminocoumarin resistant. Encoded by gene gyrBR.
AY136758.1.gene3.p01	ARO:3002582 AAC(6')-Ib11.			ARO:3002582 AAC(6')-Ib11.	Salmonella enterica subsp. enterica serovar Typhimurium	>AY136758.1.gene3.p01 aminoglycoside 6-N-acetyltransferase type Ib11. Extended-spectrum aminoglycoside acetyltransferase. AAC(6')-Ib11 Curated. Encoded by gene aac(6')-Ib.
AY138986.1.gene1.p01	ARO:3002604 aadA4.			ARO:3002604 aadA4.	Acinetobacter baumannii	>AY138986.1.gene1.p01 adenylyltransferase AadA4. Encoded by gene aadA4. aadA4 Curated.
AY139592.1.gene2.p01	ARO:3001405 OXA-10.			ARO:3001405 OXA-10.	uncultured bacterium	>AY139592.1.gene2.p01 beta-lactamase. Encoded by gene oxa10. Confers resistance against beta-lactams.
AY139592.1.gene4.p01	ARO:3003021 dfrB2.			ARO:3003021 dfrB2.	uncultured bacterium	>AY139592.1.gene4.p01 dihydrofolate reductase. dfrB2 Curated. Encoded by gene dfrB2. Confers resistance against trimethoprim.
AY139598.1.gene3.p01	ARO:3001775 OXA-119.			ARO:3001775 OXA-119.	uncultured bacterium	>AY139598.1.gene3.p01 blaZ beta-lactmase. Encoded by gene oxa. Confers resistance against beta-lactams. OXA-119 Curated..
AY139601.1.gene1.p01	ARO:3002864 dfrB1.			ARO:3002864 dfrB1.	uncultured bacterium	>AY139601.1.gene1.p01 dihydrofolate reductase. Confers resistance against trimethoprim. Encoded by gene dfrII.
AY139601.1.gene2.p01	ARO:3002675 catB2.			ARO:3002675 catB2.	uncultured bacterium	>AY139601.1.gene2.p01 chloramphenicol acetyltransferase. Encoded by gene catB2. catB2 Curated. Confers resistance against chloramphenicol.
AY139603.1.gene1.p01	ARO:3002608 aadA8.			ARO:3002608 aadA8.	uncultured bacterium	>AY139603.1.gene1.p01 aminoglycoside-3'-adenylyltransferase. aadA8 Curated. Encoded by gene aadA8. Confers resistance against streptomycin and spectinomycin.
AY143430.1.gene1.p01	ARO:3001886 CTX-M-24.			ARO:3001886 CTX-M-24.	Klebsiella pneumoniae	>AY143430.1.gene1.p01 beta-lactamase CTX-M-24. CTX-M-24 Curated. Extended spectrum ambler class A beta-lactamase; confers resistance to cefotaxime. Encoded by gene blaCTX-M-24.
AY144612.1.gene1.p01	ARO:3002275 VIM-5.			ARO:3002275 VIM-5.	Klebsiella pneumoniae	>AY144612.1.gene1.p01 metallo-beta-lactamase. VIM-5. VIM-5 Curated. Encoded by gene metallo-beta-lactamase.
AY150213.1.gene1.p01	ARO:3000165 tetA.			ARO:3000165 tetA.	Salmonella enterica subsp. enterica serovar Typhi	>AY150213.1.gene1.p01 TetA. Tetracycline exporter; tetracycline resistance. tetA Curated. Encoded by gene tetA.
AY150585.1.gene1.p1	ARO:3001097 SHV-39.			ARO:3001097 SHV-39.	Klebsiella pneumoniae	>AY150585.1.gene1.p1 extended-spectrum beta-lactamase SHV-39. Encoded by gene AAN77730.1. SHV-39 Curated.
AY154657.2.orf0.gene.p01	ARO:3000601 Erm(38).			ARO:3000601 Erm(38).	Mycobacterium smegmatis	>AY154657.2.orf0.gene.p01 Erm(38). Encoded by gene erm(38). Erm(38) Curated.
AY156923.1.gene1.p01	ARO:3001889 CTX-M-27.			ARO:3001889 CTX-M-27.	Escherichia coli	>AY156923.1.gene1.p01 beta-lactamase CTX-M-27. CTX-M-27 Curated. Encoded by gene blaCTX-M-27. Class A BLSE.
AY157676.1.gene1.p01	ARO:3001888 CTX-M-26.			ARO:3001888 CTX-M-26.	Klebsiella pneumoniae	>AY157676.1.gene1.p01 CTX-M-26 beta-lactamase. CTX-M-26 Curated. Encoded by gene blaCTX-M-26.
AY162283.2.gene3.p01	ARO:3001399 OXA-4.			ARO:3001399 OXA-4.	Citrobacter freundii	>AY162283.2.gene3.p01 beta-lactamase OXA-4. Confers resistance to penicillins and first generation cephalosporins. OXA-4 Curated. Encoded by gene bla(OXA-4).
AY162283.2.gene6.p01	ARO:3000410 sul1.			ARO:3000410 sul1.	Citrobacter freundii	>AY162283.2.gene6.p01 dihydropteroate synthase. Confers resistance to sulfonamides. Encoded by gene sul1.
AY165025.1.gene1.p01	ARO:3002276 VIM-6.			ARO:3002276 VIM-6.	Pseudomonas putida	>AY165025.1.gene1.p01 metallo-beta-lactamase VIM-6. VIM-6 Curated. Encoded by gene blaVIM-6.
AY171244.1.gene1.p01	ARO:3002618 aadA21.			ARO:3002618 aadA21.	Salmonella enterica subsp. enterica serovar Typhimurium	>AY171244.1.gene1.p01 aminoglycoside adenyltransferase. Encoded by gene aadA21. aadA21 Curated.
AY171578.gene.p01	ARO:3000167 tetC.			ARO:3000167 tetC.	uncultured bacterium	>AY171578.gene.p01 tetC* protein. tetC Curated. Encoded by gene tetC*.
AY178993.1.gene1.p01	ARO:3002247 CARB-8.			ARO:3002247 CARB-8.	Oligella urethralis	>AY178993.1.gene1.p01 beta-lactamase CARB-8. CARB-8 Curated. Encoded by gene blaCARB-8. Carbenicillinase.
AY183453.1.gene2.p01	ARO:3002895 sat-1.			ARO:3002895 sat-1.	Escherichia coli	>AY183453.1.gene2.p01 streptothricin acetyltransferase. Encoded by gene sat. Sat; responsible for resistance to streptothricin.
AY198120.1.gene1.p01	ARO:3000235 ethambutol resistant embB.			ARO:3000235 ethambutol resistant embB.	Mycobacterium tuberculosis	>AY198120.1.gene1.p01 putative arabinosyltransferase mutant. Membrane protein; embB306 mutation. Encoded by gene embB.
AY204504.gene.p01	ARO:3000230 ANT(2'')-Ia.			ARO:3000230 ANT(2'')-Ia.	Salmonella enterica subsp. enterica serovar Typhimurium	>AY204504.gene.p01 aadB protein. Encoded by gene aadB.
AY210887.1.gene1.p1	ARO:3001104 SHV-46.			ARO:3001104 SHV-46.	Klebsiella oxytoca	>AY210887.1.gene1.p1 class A beta-lactamase SHV-46. Encoded by gene AAO53445.1. SHV-46 Curated. Extended-spectrum beta-lactamase.
AY216678.1.gene1.p01	ARO:3002539 AAC(3)-IVa.			ARO:3002539 AAC(3)-IVa.	Campylobacter jejuni	>AY216678.1.gene1.p01 aminoglycoside-3-N-acetyltransferase IV. Aminoglycoside acetyltransferase; apramycin acetyltransferase. Encoded by gene aacC4. AAC(3)-IVa Curated.
AY223863.1.gene1.p01	ARO:3001113 SHV-57.			ARO:3001113 SHV-57.	Escherichia coli	>AY223863.1.gene1.p01 extended-spectrum beta-lactamase. SHV-57 Curated. Encoded by gene blaSHV.
AY227050.1.gene1.p01	ARO:3003100 cphA4.			ARO:3003100 cphA4.	Aeromonas allosaccharophila	>AY227050.1.gene1.p01 class B beta-lactamase. Encoded by gene cphA4. cphA4 Curated.
AY227051.1.gene1.p01	ARO:3003101 cphA5.			ARO:3003101 cphA5.	Aeromonas salmonicida	>AY227051.1.gene1.p01 class B beta-lactamase. cphA5 Curated. Encoded by gene cphA5.
AY227052.1.gene1.p01	ARO:3003102 cphA6.			ARO:3003102 cphA6.	Aeromonas veronii bv. veronii	>AY227052.1.gene1.p01 class B beta-lactamase. cphA6 Curated. Encoded by gene cphA6.
AY227054.1.gene1.p01	ARO:3001780 OXA-85.			ARO:3001780 OXA-85.	Fusobacterium nucleatum	>AY227054.1.gene1.p01 class D beta-lactamase. Encoded by gene fus1. OXA-85 Curated.
AY227752.1.gene1.p01	ARO:3002168 MIR-2.			ARO:3002168 MIR-2.	Enterobacter cloacae	>AY227752.1.gene1.p01 beta-lactamase Mir2. Encoded by gene mir2. MIR-2 Curated. MIR-2.
AY232670.1.gene1.p01	ARO:3000412 sul2.			ARO:3000412 sul2.	Pasteurella multocida	>AY232670.1.gene1.p01 type II sulfonamide resistant dihydropteroate synthase. Encoded by gene sulII. SulII.
AY232670.1.gene3.p01	ARO:3002675 catB2.			ARO:3002675 catB2.	Pasteurella multocida	>AY232670.1.gene3.p01 chloramphenicol acetyltransferase. catB2 Curated. CatB2. Encoded by gene catB2.
AY234334.1.orf0.gene.p01	ARO:3000600 Erm(34).			ARO:3000600 Erm(34).	Bacillus clausii	>AY234334.1.orf0.gene.p01 ribosomal methylase Erm34. Erm(34) Curated. Encoded by gene AY234334.1.orf0.
AY236073.2.gene7.p01	ARO:3001782 OXA-48.			ARO:3001782 OXA-48.	Klebsiella pneumoniae	>AY236073.2.gene7.p01 OXA-48. OXA-48 Curated. Encoded by gene bla OXA-48. Class D carbapenem-hydrolyzing beta-lactamase.
AY237830.1.gene1.p01	ARO:3001781 OXA-47.			ARO:3001781 OXA-47.	Klebsiella pneumoniae	>AY237830.1.gene1.p01 OXA-47. OXA-47 Curated. Encoded by gene OXA-47. Beta-lactamase; restricted-spectrum oxacillinase; bla OXA-47.
AY238472.1.gene1.p01	ARO:3001895 CTX-M-33.			ARO:3001895 CTX-M-33.	Escherichia coli	>AY238472.1.gene1.p01 CTX-M-33 beta-lactamase. CTX-M-33 Curated. Encoded by gene bla. CTX-M-type beta-lactamase; similar to CTX-M-15 beta-lactamase; formerly named CTX-M-27GR.
AY238971.1.gene2.p01	ARO:3002670 cat.			ARO:3002670 cat.	Bacillus clausii	>AY238971.1.gene2.p01 chloramphenicol acetyltransferase. CAT. Encoded by gene cat. cat Curated.
AY243512.1.gene1.p01	ARO:3000982 TEM-120.			ARO:3000982 TEM-120.	Klebsiella oxytoca	>AY243512.1.gene1.p01 beta-lactamase TEM-120. Encoded by gene blaTEM-120. TEM-120 Curated.
AY248038.1.gene4.p01	ARO:3002248 CARB-9.			ARO:3002248 CARB-9.	Vibrio cholerae non-O1/non-O139	>AY248038.1.gene4.p01 carbenicillin-hydrolyzing beta-lactamase. Encoded by gene carb9. CARB-9 Curated.
AY259086.1.gene10.p01	ARO:3002707 QnrA1.			ARO:3002707 QnrA1.	Escherichia coli	>AY259086.1.gene10.p01 Qnr. Encoded by gene qnr.
AY259086.1.gene4.p01	ARO:3002676 catB3.			ARO:3002676 catB3.	Escherichia coli	>AY259086.1.gene4.p01 chloramphenicol acetyltransferase. Encoded by gene catB3.
AY259086.1.gene5.p01	ARO:3002848 arr-3.			ARO:3002848 arr-3.	Escherichia coli	>AY259086.1.gene5.p01 rifampin ADP-ribosylating transferase. Encoded by gene arr-3.
AY259086.1.gene7.p01	ARO:3000410 sul1.			ARO:3000410 sul1.	Escherichia coli	>AY259086.1.gene7.p01 dihydropteroate synthase. Encoded by gene sul1.
AY259086.1.gene9.p01	ARO:3000410 sul1.			ARO:3000410 sul1.	Escherichia coli	>AY259086.1.gene9.p01 dihydropteroate synthase. Encoded by gene sul1.
AY259119.1.gene1.p1	ARO:3001102 SHV-44.			ARO:3001102 SHV-44.	Klebsiella pneumoniae	>AY259119.1.gene1.p1 beta-lactamase SHV-44. SHV-44 Curated. Encoded by gene AAP82228.1. Broad-spectrum beta-lactamase; antibiotic resistance.
AY260546.3.gene12.p01	ARO:3000410 sul1.			ARO:3000410 sul1.	Escherichia coli	>AY260546.3.gene12.p01 dihydropteroate synthetase type 1. Encoded by gene sul1.
AY260546.3.gene4.p01	ARO:3002641 APH(3')-Ia.			ARO:3002641 APH(3')-Ia.	Escherichia coli	>AY260546.3.gene4.p01 AphA1-IAB. Encoded by gene aphA7. Aminoglycoside phosphotransferase.
AY260546.3.gene7.p01	ARO:3002336 GES-7.			ARO:3002336 GES-7.	Escherichia coli	>AY260546.3.gene7.p01 IBC-1 beta lactamase. Encoded by gene blaIBC-1.
AY261375.1.gene1.p01	ARO:3003104 cphA8.			ARO:3003104 cphA8.	Aeromonas sobria	>AY261375.1.gene1.p01 class B beta-lactamase. Encoded by gene cphA8. cphA8 Curated. CphA8.
AY263404.1.gene1.p1	ARO:3001105 SHV-48.			ARO:3001105 SHV-48.	Klebsiella pneumoniae	>AY263404.1.gene1.p1 SHV-48 beta-lactamase. Encoded by gene AAP03063.1. SHV-48 Curated.
AY264780.2.gene3.p01	ARO:3000569 tet41.			ARO:3000569 tet41.	Serratia marcescens	>AY264780.2.gene3.p01 TetA(41). tet41 Curated. Encoded by gene tetA(41). Tetracycline efflux protein.
AY265889.1.gene1.p01	ARO:3002477 LEN-14.			ARO:3002477 LEN-14.	Enterobacter cloacae	>AY265889.1.gene1.p01 beta-lactamase. Encoded by gene blaLEN. LEN-14 Curated.
AY265890.1.gene1.p01	ARO:3002476 LEN-6.			ARO:3002476 LEN-6.	Klebsiella pneumoniae	>AY265890.1.gene1.p01 beta-lactamase. LEN-6 Curated. Encoded by gene blaLEN.
AY267213.1.gene1.p01	ARO:3001891 CTX-M-29.			ARO:3001891 CTX-M-29.	Escherichia coli	>AY267213.1.gene1.p01 beta-lactamase CTX-M-29. CTX-M-29 Curated. Encoded by gene blaCTX-M-29. Extended spectrum beta-lactamase; confers resistance to cefotaxime; ambler class A beta-lactamase.
AY271267.1.gene1.p01	ARO:3000983 TEM-121.			ARO:3000983 TEM-121.	Escherichia coli	>AY271267.1.gene1.p01 extended-spectrum beta-lactamase. Encoded by gene blaTEM-121. TEM-121 Curated.
AY277255.2.gene1.p01	ARO:3001089 SHV-31.			ARO:3001089 SHV-31.	Klebsiella pneumoniae	>AY277255.2.gene1.p01 extended spectrum beta-lactamase. Encoded by gene blaSHV-31. SHV-31 Curated.
AY288523.1.gene1.p01	ARO:3001671 OXA-49.			ARO:3001671 OXA-49.	Acinetobacter baumannii	>AY288523.1.gene1.p01 beta-lactamase OXA-49. Encoded by gene blaOXA-49. Carbapenemase; confers resistance to imipenem; ambler class D beta-lactamase. OXA-49 Curated.
AY288915.1.gene1.p01	ARO:3001107 SHV-50.			ARO:3001107 SHV-50.	Klebsiella pneumoniae	>AY288915.1.gene1.p01 beta-lactamase SHV-50. Encoded by gene blaSHV-50. SHV-50 Curated.
AY289548.1.gene1.p01	ARO:3001108 SHV-51.			ARO:3001108 SHV-51.	Klebsiella pneumoniae	>AY289548.1.gene1.p01 beta-lactamase SHV-51. SHV-51 Curated. Encoded by gene blaSHV-51.
AY289608.1.gene2.p01	ARO:3001810 OXA-53.			ARO:3001810 OXA-53.	Salmonella enterica subsp. enterica serovar Agona	>AY289608.1.gene2.p01 OXA-53 beta-lactamase. OXA-53 Curated. Encoded by gene oxa-53. OXA-53 beta-lactamase.
AY289608.1.gene3.p01	ARO:3002588 AAC(6')-I30.			ARO:3002588 AAC(6')-I30.	Salmonella enterica subsp. enterica serovar Agona	>AY289608.1.gene3.p01 6'-N-aminoglycoside acetyltransferase. AAC(6')-I30 Curated. Encoded by gene aac(6')-I30.
AY292654.1.gene1.p1	ARO:3001892 CTX-M-30.			ARO:3001892 CTX-M-30.	Citrobacter freundii	>AY292654.1.gene1.p1 CTX-M-30 beta-lactamase. CTX-M-30 Curated. Encoded by gene AAP43508.1.
AY306130.1.gene1.p01	ARO:3001796 OXA-50.			ARO:3001796 OXA-50.	Pseudomonas aeruginosa	>AY306130.1.gene1.p01 oxacillinase. OXA-50 Curated. OXA-50; similar to the locus tag PA5514 protein encoded by GenBank Accession Number AE004964. Encoded by gene blaOXA-50a.
AY307100.1.gene1.p1	ARO:3000984 TEM-122.			ARO:3000984 TEM-122.	Escherichia coli	>AY307100.1.gene1.p1 inhibitor-resistant beta-lactamase TEM. Encoded by gene AAQ98890.1. IRT. TEM-122 Curated.
AY327539.1.gene1.p01	ARO:3000985 TEM-123.			ARO:3000985 TEM-123.	Proteus mirabilis	>AY327539.1.gene1.p01 class A beta-lactamase TEM-123. Encoded by gene blaTEM-123. TEM-123 Curated.
AY327540.1.gene1.p01	ARO:3000986 TEM-124.			ARO:3000986 TEM-124.	Morganella morganii	>AY327540.1.gene1.p01 class A beta-lactamase TEM-124. TEM-124 Curated. Encoded by gene blaTEM-124.
AY339625.2.gene14.p01	ARO:3002271 VIM-1.			ARO:3002271 VIM-1.	Escherichia coli	>AY339625.2.gene14.p01 VIM-1. Encoded by gene blaVIM-1. Metallo-beta-lactamase.
AY339625.2.gene17.p01	ARO:3002601 aadA.			ARO:3002601 aadA.	Escherichia coli	>AY339625.2.gene17.p01 ANT(3'')-Ia. Aminoglycoside adenyltransferase. Encoded by gene aadA1.
AY339625.2.gene19.p01	ARO:3000410 sul1.			ARO:3000410 sul1.	Escherichia coli	>AY339625.2.gene19.p01 Sul1. Dihydropteroate synthetase type 1. Encoded by gene sul1.
AY339625.2.gene5.p01	ARO:3002641 APH(3')-Ia.			ARO:3002641 APH(3')-Ia.	Escherichia coli	>AY339625.2.gene5.p01 AphA1-IAB. Aminoglycoside phosphotransferase. Encoded by gene aphA7.
AY339625.2.gene8.p01	ARO:3002024 CMY-13.			ARO:3002024 CMY-13.	Escherichia coli	>AY339625.2.gene8.p01 CMY-13. CMY-13 Curated. Class C beta-lactamase. Encoded by gene cmy-13.
AY339985.2.gene1.p2	ARO:3002241 CARB-2.			ARO:3002241 CARB-2.	Salmonella typhimurium DT104	>AY339985.2.gene1.p2 beta-lactamase Pse-1 precursor. Encoded by gene AAQ18906.2.
AY339985.2.gene3.p01	ARO:3002705 floR.			ARO:3002705 floR.	Salmonella typhimurium DT104	>AY339985.2.gene3.p01 unknown. Encoded by gene unknown. Confers resistance to chloramphenicol; similar to PP-FLO encoded by GenBank Accession Number D37826 and CmlA. floR Curated.
AY343493.1.gene1.p01	ARO:3001813 OXA-55.			ARO:3001813 OXA-55.	Shewanella algae	>AY343493.1.gene1.p01 OXA-55. OXA-55 Curated. Ambler class D beta-lactamase. Encoded by gene blaOXA-55.
AY355285.1.gene3.p01	ARO:3002670 cat.			ARO:3002670 cat.	Staphylococcus aureus	>AY355285.1.gene3.p01 CAT. cat Curated. Chloramphenicol acetyltransferase. Encoded by gene CAT.
AY368236.1.gene1.p1	ARO:3000989 TEM-127.			ARO:3000989 TEM-127.	Escherichia coli	>AY368236.1.gene1.p1 beta-lactamase TEM-127. TEM-127 Curated. Encoded by gene AAR89358.1.
AY368237.1.gene1.p1	ARO:3000990 TEM-128.			ARO:3000990 TEM-128.	Escherichia coli	>AY368237.1.gene1.p1 beta-lactamase TEM-128. TEM-128 Curated. Encoded by gene AAR89359.1.
AY423074.1.gene1.p01	ARO:3001792 OXA-62.			ARO:3001792 OXA-62.	Pandoraea pnomenusa	>AY423074.1.gene1.p01 class D beta-lactamase OXA-62. OXA-62 Curated. Encoded by gene bla-OXA-62.
AY436361.1.gene1.p01	ARO:3000995 TEM-131.			ARO:3000995 TEM-131.	Salmonella enterica subsp. enterica serovar Typhimurium	>AY436361.1.gene1.p01 extended-spectrum beta-lactamase TEM-131. Encoded by gene blaTEM-131. TEM-131 Curated.
AY445080.1.gene1.p01	ARO:3001795 OXA-56.			ARO:3001795 OXA-56.	Pseudomonas aeruginosa	>AY445080.1.gene1.p01 restricted-spectrum beta-lactamase OXA-56. OXA-56 Curated. Restricted-spectrum oxacillinase. Encoded by gene blaOXA-56.
AY453161.1.gene1.p01	ARO:3000090 BLA1.			ARO:3000090 BLA1.	Bacillus anthracis	>AY453161.1.gene1.p01 beta-lactamase I. Encoded by gene bla1. BLA1 Curated.
AY458224.1.gene2.p01	ARO:3002529 AAC(3)-Id.			ARO:3002529 AAC(3)-Id.	Salmonella enterica subsp. enterica serovar Newport	>AY458224.1.gene2.p01 aminoglycoside acetyltransferase. Encoded by gene aac(3)-Id. AAC(3)-Id Curated.
AY463797.7.gene13.p01	ARO:3002529 AAC(3)-Id.			ARO:3002529 AAC(3)-Id.	Salmonella enterica subsp. enterica serovar Kentucky	>AY463797.7.gene13.p01 aminoglycoside (3) acetyltransferase; AacCA5 or AAC(3)-Ie. Encoded by gene aacCA5. Confers resistance to gentamicin and sisomicin.
AY463797.7.gene16.p01	ARO:3000410 sul1.			ARO:3000410 sul1.	Salmonella enterica subsp. enterica serovar Kentucky	>AY463797.7.gene16.p01 sulfonamide insensitive dihydropteroate synthase. Encoded by gene sul1. Confers resistance to sulfonamides.
AY463797.7.gene32.p01	ARO:3002660 APH(6)-Id.			ARO:3002660 APH(6)-Id.	Salmonella enterica subsp. enterica serovar Kentucky	>AY463797.7.gene32.p01 StrB. Streptomycin phosphotransferase. Encoded by gene strB.
AY463797.7.gene33.p01	ARO:3002639 APH(3'')-Ib.			ARO:3002639 APH(3'')-Ib.	Salmonella enterica subsp. enterica serovar Kentucky	>AY463797.7.gene33.p01 StrA. Encoded by gene strA. Streptomycin phosphotransferase.
AY463797.7.gene39.p01	ARO:3000873 TEM-1.			ARO:3000873 TEM-1.	Salmonella enterica subsp. enterica serovar Kentucky	>AY463797.7.gene39.p01 BlaTEM-1b beta lactamase. Encoded by gene blaTEM-1b. Confers resistance to beta-lactams. TEM-1 Curated.
AY487229.1.gene4.p01	ARO:3000602 Erm(39).			ARO:3000602 Erm(39).	Mycobacterium fortuitum	>AY487229.1.gene4.p01 Erm(39). Erm39 Curated. Similar to 5' region of Mycobacterium smegmatis erm(38) in Genbank Accession Number AAN86837. Erm(39) Curated. Encoded by gene Erm(39).
AY491682.1.gene1.p1	ARO:3000996 TEM-132.			ARO:3000996 TEM-132.	Klebsiella pneumoniae	>AY491682.1.gene1.p1 TEM-132 extended-spectrum beta-lactamase. Encoded by gene AAR84298.1. TEM-132 Curated.
AY494717.1.gene1.p01	ARO:3002334 GES-5.			ARO:3002334 GES-5.	Escherichia coli	>AY494717.1.gene1.p01 class A beta-lactamase. GES-5 Curated. Encoded by gene blaGES-3.
AY494718.1.gene1.p01	ARO:3002335 GES-6.			ARO:3002335 GES-6.	Klebsiella pneumoniae	>AY494718.1.gene1.p01 class A beta-lactamase. GES-6 Curated. Encoded by gene blaGES-4.
AY494945.1.gene2.p01	ARO:3002134 DHA-3.			ARO:3002134 DHA-3.	Klebsiella pneumoniae	>AY494945.1.gene2.p01 AmpC. Encoded by gene AmpC. DHA-3 Curated.
AY500137.1.gene1.p01	ARO:3001812 OXA-54.			ARO:3001812 OXA-54.	Shewanella oneidensis	>AY500137.1.gene1.p01 class D beta-lactamase. OXA-54 Curated. Encoded by gene blaOXA-54. OXA-54.
AY504627.1.gene1.p1	ARO:3002261 IND-5.			ARO:3002261 IND-5.	Chryseobacterium indologenes	>AY504627.1.gene1.p1 IND-like metallo-beta-lactamase. IND-5 Curated. Encoded by gene AAS78754.1.
AY509111.gene.p01	ARO:3002894 otrC.			ARO:3002894 otrC.	Streptomyces rimosus	>AY509111.gene.p01 otrC protein. otrC Curated. Encoded by gene otrC.
AY509120.1.gene20.p01	ARO:3001302 chrB.			ARO:3001302 chrB.	Streptomyces bikiniensis	>AY509120.1.gene20.p01 putative resistance determinant. chrB Curated. Encoded by gene chrB. Member of predicted 23S-rRNA G748-methyltransferase family; similar to TlrB.
AY512506.1.gene1.p1	ARO:3002438 OKP-B-5.			ARO:3002438 OKP-B-5.	Klebsiella pneumoniae	>AY512506.1.gene1.p1 penicillinase OKP-5. OKP-B-5 Curated. Encoded by gene AAS13468.1. Beta-lactamase; OKP family.
AY513266.1.gene1.p01	ARO:3002028 CMY-17.			ARO:3002028 CMY-17.	Escherichia coli	>AY513266.1.gene1.p01 blaZ beta-lactmase. Encoded by gene beta-lactamase. CMY-type cephalosporinase; AmpC beta-lactamase. CMY-17 Curated.
AY515297.1.gene1.p1	ARO:3001896 CTX-M-34.			ARO:3001896 CTX-M-34.	Escherichia coli	>AY515297.1.gene1.p1 extended-spectrum beta-lactamase CTX-M-34. CTX-M-34 Curated. Bla(CTX-M-34). Encoded by gene AAR99493.1.
AY518560.gene.p01	ARO:3001064 SHV-5.			ARO:3001064 SHV-5.	Klebsiella pneumoniae	>AY518560.gene.p01 blaSHV5 protein. Encoded by gene blaSHV5. SHV-5 Curated.
AY522923.gene.p01	ARO:3000316 mphA.			ARO:3000316 mphA.	Aeromonas hydrophila	>AY522923.gene.p01 mph(A) protein. Encoded by gene mph(A).
AY524276.3.gene1.p3	ARO:3002494 SRT-2.			ARO:3002494 SRT-2.	Serratia marcescens	>AY524276.3.gene1.p3 class C beta-lactamase SRT-2. Encoded by gene AAS07017.3. SRT-2 Curated.
AY524987.1.gene1.p01	ARO:3002278 VIM-8.			ARO:3002278 VIM-8.	Pseudomonas aeruginosa	>AY524987.1.gene1.p01 VIM-8. Carbapenem-hydrolyzing beta-lactamase. Encoded by gene blaVIM-8. VIM-8 Curated.
AY524988.1.gene1.p01	ARO:3002279 VIM-9.			ARO:3002279 VIM-9.	Pseudomonas aeruginosa	>AY524988.1.gene1.p01 VIM-9. Carbapenem-hydrolyzing beta-lactamase. Encoded by gene blaVIM-9. VIM-9 Curated.
AY524989.1.gene1.p01	ARO:3002280 VIM-10.			ARO:3002280 VIM-10.	Pseudomonas aeruginosa	>AY524989.1.gene1.p01 VIM-10. Encoded by gene blaVIM-10. Carbapenem-hydrolyzing beta-lactamase. VIM-10 Curated.
AY528425.1.gene1.p1	ARO:3000997 TEM-133.			ARO:3000997 TEM-133.	Klebsiella pneumoniae	>AY528425.1.gene1.p1 extended spectrum beta-lactamase TEM-133. Encoded by gene AAS19171.1. TEM-133 Curated.
AY528718.1.gene1.p01	ARO:3001106 SHV-49.			ARO:3001106 SHV-49.	Klebsiella pneumoniae	>AY528718.1.gene1.p01 inhibitor-resistant beta-lactamase. SHV-49 Curated. SHV-49. Encoded by gene blaSHV-49.
AY536519.1.gene1.p01	ARO:3002372 VEB-3.			ARO:3002372 VEB-3.	Enterobacter cloacae	>AY536519.1.gene1.p01 VEB-3 extended-spectrum beta-lactamase. Encoded by gene blaVEB-3. VEB-3. VEB-3 Curated.
AY552589.1.gene1.p01	ARO:3003017 dfrA21.			ARO:3003017 dfrA21.	Salmonella enterica subsp. enterica serovar Livingstone	>AY552589.1.gene1.p01 dihydrofolate reductase type A21. dfrA21 Curated. DHFRXX. Encoded by gene dfrA21.
AY553332.1.gene1.p01	ARO:3002205 IMP-14.			ARO:3002205 IMP-14.	Pseudomonas aeruginosa	>AY553332.1.gene1.p01 IMP-14. Encoded by gene blaIMP-14. Metallo-beta-lactamase; carbapenemase. IMP-14 Curated.
AY553333.1.gene1.p01	ARO:3002206 IMP-15.			ARO:3002206 IMP-15.	Pseudomonas aeruginosa	>AY553333.1.gene1.p01 IMP-15. IMP-15 Curated. Metallo-beta-lactamase. Encoded by gene blaIMP-15.
AY566250.1.gene1.p01	ARO:3000391 norA.			ARO:3000391 norA.	Staphylococcus epidermidis	>AY566250.1.gene1.p01 NorA. norA Curated. Multidrug efflux transporter. Encoded by gene norA.
AY570763.1.gene3.p01	ARO:3001611 OXA-58.			ARO:3001611 OXA-58.	Acinetobacter baumannii	>AY570763.1.gene3.p01 Oxa-58. OXA-58 Curated. Encoded by gene blaOXA-58. Oxacillinase.
AY574271.1.gene1.p01	ARO:3000998 TEM-134.			ARO:3000998 TEM-134.	Citrobacter koseri	>AY574271.1.gene1.p01 class A beta-lactamase TEM-134. TEM-134 Curated. Encoded by gene blaTEM-134.
AY584237.1.gene1.p1	ARO:3002381 SME-3.			ARO:3002381 SME-3.	Serratia marcescens	>AY584237.1.gene1.p1 carbapenem-hydrolyzing beta-lactamase SME-3. SME-3 Curated. Encoded by gene AAS92558.1.
AY587956.gene.p01	ARO:3001773 OXA-61.			ARO:3001773 OXA-61.	Campylobacter jejuni	>AY587956.gene.p01 blaOXA-61 protein. Encoded by gene blaOXA-61. OXA-61 Curated.
AY587982.1.gene1.p01	ARO:3000300 lsaA.			ARO:3000300 lsaA.	Enterococcus faecalis	>AY587982.1.gene1.p01 Lsa. lsaA Curated. Encoded by gene lsa. Lincosamide and streptogramin A resistance.
AY589493.1.gene1.p01	ARO:3000975 TEM-112.			ARO:3000975 TEM-112.	Escherichia coli	>AY589493.1.gene1.p01 blaZ beta-lactmase. Encoded by gene blaTEM-112. TEM-112 Curated.
AY589494.1.gene1.p01	ARO:3000976 TEM-113.			ARO:3000976 TEM-113.	Proteus mirabilis	>AY589494.1.gene1.p01 blaZ beta-lactmase. Encoded by gene blaTEM-113. TEM-113 Curated.
AY589495.1.gene1.p01	ARO:3000977 TEM-114.			ARO:3000977 TEM-114.	Enterobacter aerogenes	>AY589495.1.gene1.p01 blaZ beta-lactmase. Encoded by gene blaTEM-114. TEM-114 Curated.
AY590467.1.gene1.p1	ARO:3001110 SHV-53.			ARO:3001110 SHV-53.	Klebsiella pneumoniae	>AY590467.1.gene1.p1 beta-lactamase SHV-53. Encoded by gene AAT01223.1. SHV-53 Curated.
AY598759.gene.p01	ARO:3001873 CTX-M-10.			ARO:3001873 CTX-M-10.	Klebsiella pneumoniae	>AY598759.gene.p01 blaCTXM-10 protein. Encoded by gene blaCTXM-10. CTX-M-10 Curated.
AY605049.2.gene1.p01	ARO:3002281 VIM-11.			ARO:3002281 VIM-11.	Pseudomonas aeruginosa	>AY605049.2.gene1.p01 VIM-11. VIM-11 Curated. Encoded by gene blaVIM-11.
AY619003.1.gene1.p01	ARO:3001764 OXA-63.			ARO:3001764 OXA-63.	Brachyspira pilosicoli	>AY619003.1.gene1.p01 class D beta-lactamase. OXA-63 Curated. Encoded by gene oxa-63.
AY628175.1.gene1.p01	ARO:3000972 TEM-109.			ARO:3000972 TEM-109.	Escherichia coli	>AY628175.1.gene1.p01 beta-lactamase TEM-109. TEM-109 Curated. Encoded by gene blaTEM-109.
AY628176.1.gene1.p01	ARO:3000987 TEM-125.			ARO:3000987 TEM-125.	Escherichia coli	>AY628176.1.gene1.p01 beta-lactamase TEM-125. Encoded by gene blaTEM-125. TEM-125 Curated.
AY628199.1.gene1.p01	ARO:3000988 TEM-126.			ARO:3000988 TEM-126.	Escherichia coli	>AY628199.1.gene1.p01 beta-lactamase TEM-126. TEM-126 Curated. Encoded by gene blaTEM-126.
AY633109.1.gene1.p01	ARO:3002456 LEN-5.			ARO:3002456 LEN-5.	Klebsiella pneumoniae	>AY633109.1.gene1.p01 beta-lactamase LEN-5. LEN-5 Curated. Antibiotic hydrolysis. Encoded by gene blaLEN-5.
AY635904.1.gene1.p01	ARO:3002284 VIM-14.			ARO:3002284 VIM-14.	Pseudomonas aeruginosa	>AY635904.1.gene1.p01 metallo-beta-lactamase. Encoded by gene blaVIM-11. VIM-14 Curated. Carbapenem-hydrolyzing beta-lactamase.
AY649755.1.gene1.p01	ARO:3001899 CTX-M-37.			ARO:3001899 CTX-M-37.	Enterobacter cloacae	>AY649755.1.gene1.p01 CTX-M-37 extended-spectrum beta-lactamase. CTX-M-37 Curated. Encoded by gene blaCTX-M-37.
AY661734.1.gene1.p01	ARO:3000746 mepR.			ARO:3000746 mepR.	Staphylococcus aureus	>AY661734.1.gene1.p01 MepR. Encoded by gene mepR. Regulatory protein. mepR Curated.
AY661734.1.gene2.p01	ARO:3000026 mepA.			ARO:3000026 mepA.	Staphylococcus aureus	>AY661734.1.gene2.p01 MepA. Encoded by gene mepA. mepA Curated. MATE transporter.
AY661885.1.gene1.p01	ARO:3001088 SHV-30.			ARO:3001088 SHV-30.	Enterobacter cloacae	>AY661885.1.gene1.p01 beta-lactamase SHV-30. Encoded by gene blaSHV-30. SHV-30 Curated.
AY665723.gene.p01	ARO:3001611 OXA-58.			ARO:3001611 OXA-58.	Acinetobacter baumannii	>AY665723.gene.p01 blaOXA_58 protein. OXA-58 Curated. Encoded by gene blaOXA_58.
AY675584.1.gene1.p01	ARO:3002708 QnrA2.			ARO:3002708 QnrA2.	Klebsiella oxytoca	>AY675584.1.gene1.p01 Qnr. QnrA2 Curated. Confers resistance to quinolones. Encoded by gene qnr.
AY700571.1.gene1.p01	ARO:3002314 KPC-4.			ARO:3002314 KPC-4.	Enterobacter sp. E624	>AY700571.1.gene1.p01 carbapenem-hydrolyzing beta-lactamase KPC-4. Encoded by gene blaKPC-4. KPC-4 Curated.
AY712687.1.gene1.p01	ARO:3002628 aad(6).			ARO:3002628 aad(6).	Streptococcus oralis	>AY712687.1.gene1.p01 streptomycin aminoglycoside 6-adenyltransferase. Encoded by gene aad(6). aad(6) Curated.
AY740681.1.gene5.p01	ARO:3002676 catB3.			ARO:3002676 catB3.	Aeromonas caviae	>AY740681.1.gene5.p01 chloramphenicol acetyltransferase. Encoded by gene catB3.
AY740681.1.gene7.p01	ARO:3000410 sul1.			ARO:3000410 sul1.	Aeromonas caviae	>AY740681.1.gene7.p01 dihydropteroate synthetase. Encoded by gene sul1.
AY740681.1.gene9.p01	ARO:3002365 PER-3.			ARO:3002365 PER-3.	Aeromonas caviae	>AY740681.1.gene9.p01 extended spectrum beta lactamase PER-3. PER-3 Curated. Encoded by gene blaPER-3.
AY743416.1.gene1.p01	ARO:3002464 LEN-16.			ARO:3002464 LEN-16.	Klebsiella pneumoniae	>AY743416.1.gene1.p01 LEN-type penicillinase. LEN-16 Curated. Encoded by gene bla-LEN.
AY743434.1.gene1.p01	ARO:3002029 CMY-18.			ARO:3002029 CMY-18.	Escherichia coli	>AY743434.1.gene1.p01 class C beta-lactamase CMY-18. CMY-18 Curated. Encoded by gene blaCMY-18.
AY743435.1.gene1.p01	ARO:3002169 MIR-3.			ARO:3002169 MIR-3.	Enterobacter cloacae	>AY743435.1.gene1.p01 class C beta-lactamase MIR-3. Encoded by gene blaMIR-3. MIR-3 Curated.
AY743590.gene.p01	ARO:3000566 tet39.			ARO:3000566 tet39.	Acinetobacter sp. LUH5605	>AY743590.gene.p01 tet39 protein. tet39 Curated. Encoded by gene tet39.
AY750907.1.gene1.p01	ARO:3001613 OXA-64.			ARO:3001613 OXA-64.	Acinetobacter baumannii	>AY750907.1.gene1.p01 beta-lactamase OXA-64. Encoded by gene bla-oxa-64. OXA-64 Curated.
AY750908.1.gene1.p01	ARO:3001614 OXA-65.			ARO:3001614 OXA-65.	Acinetobacter baumannii	>AY750908.1.gene1.p01 beta-lactamase OXA-65. OXA-65 Curated. Encoded by gene bla-oxa-65.
AY750909.1.gene1.p01	ARO:3001615 OXA-66.			ARO:3001615 OXA-66.	Acinetobacter baumannii	>AY750909.1.gene1.p01 beta-lactamase OXA-66. Encoded by gene bla-oxa-66. OXA-66 Curated.
AY750910.1.gene1.p01	ARO:3001616 OXA-68.			ARO:3001616 OXA-68.	Acinetobacter baumannii	>AY750910.1.gene1.p01 beta-lactamase OXA-68. Encoded by gene bla-oxa-68. OXA-68 Curated.
AY750911.1.gene1.p01	ARO:3001617 OXA-69.			ARO:3001617 OXA-69.	Acinetobacter baumannii	>AY750911.1.gene1.p01 beta-lactamase OXA-69. OXA-69 Curated. Encoded by gene bla-oxa-69.
AY750912.1.gene1.p01	ARO:3001618 OXA-70.			ARO:3001618 OXA-70.	Acinetobacter baumannii	>AY750912.1.gene1.p01 beta-lactamase OXA-70. OXA-70 Curated. Encoded by gene bla-oxa-70.
AY750913.1.gene1.p01	ARO:3001619 OXA-71.			ARO:3001619 OXA-71.	Acinetobacter baumannii	>AY750913.1.gene1.p01 beta-lactamase OXA-71. Encoded by gene bla-oxa-71. OXA-71 Curated.
AY750914.gene.p01	ARO:3001902 CTX-M-40.			ARO:3001902 CTX-M-40.	Escherichia coli	>AY750914.gene.p01 blaCTX-M-40 protein. CTX-M-40 Curated. Encoded by gene blaCTX-M-40.
AY758206.1.gene3.p01	ARO:3000230 ANT(2'')-Ia.			ARO:3000230 ANT(2'')-Ia.	Pseudomonas aeruginosa	>AY758206.1.gene3.p01 aminoglycoside adenyltransferase. Encoded by gene aadB. Confers resistance to kanamycin, gentamicin and tobramycin.
AY758206.1.gene5.p01	ARO:3002611 aadA11.			ARO:3002611 aadA11.	Pseudomonas aeruginosa	>AY758206.1.gene5.p01 aminoglycosidde adenylyltransferase. Resistance to aminoglycosides streptomycin and spectinomycin. aadA11 Curated. Encoded by gene aadA11.
AY758206.1.gene7.p01	ARO:3000410 sul1.			ARO:3000410 sul1.	Pseudomonas aeruginosa	>AY758206.1.gene7.p01 sulfonamide resistance protein. Encoded by gene sul1.
AY762325.1.gene1.p01	ARO:3001785 OXA-73.			ARO:3001785 OXA-73.	Klebsiella pneumoniae	>AY762325.1.gene1.p01 beta-lactamase OXA-73. Encoded by gene blaOXA-73. OXA-73 Curated.
AY768531.1.gene1.p01	ARO:3000533 macA.			ARO:3000533 macA.	Neisseria gonorrhoeae	>AY768531.1.gene1.p01 MacA. Encoded by gene macA. Membrane fusion protein. macA Curated.
AY768532.1.gene1.p01	ARO:3000535 macB.			ARO:3000535 macB.	Neisseria gonorrhoeae	>AY768532.1.gene1.p01 MacB. macB Curated. ABC transporter. Encoded by gene macB.
AY769933.1.gene1.p01	ARO:3003005 CfxA4.			ARO:3003005 CfxA4.	Bacteroides fragilis	>AY769933.1.gene1.p01 beta-lactamase. CfxA4 Curated. Encoded by gene cfxA4.
AY769934.1.gene1.p01	ARO:3003096 CfxA5.			ARO:3003096 CfxA5.	Parabacteroides distasonis	>AY769934.1.gene1.p01 beta-lactamase. Encoded by gene cfxA5. cfxA5 Curated.
AY769962.1.gene1.p01	ARO:3000780 adeI.			ARO:3000780 adeI.	Acinetobacter baumannii	>AY769962.1.gene1.p01 AdeI. adeI Curated. Membrane fusion protein. Encoded by gene adeI.
AY769962.1.gene2.p01	ARO:3000781 adeJ.			ARO:3000781 adeJ.	Acinetobacter baumannii	>AY769962.1.gene2.p01 AdeJ. adeJ Curated. Encoded by gene adeJ. RND protein.
AY769962.1.gene3.p01	ARO:3000782 adeK.			ARO:3000782 adeK.	Acinetobacter baumannii	>AY769962.1.gene3.p01 AdeK. Encoded by gene adeK. Outer membrane protein. adeK Curated.
AY780674.2.gene1.p01	ARO:3002209 IMP-18.			ARO:3002209 IMP-18.	Pseudomonas aeruginosa	>AY780674.2.gene1.p01 IMP-18. IMP-18 Curated. Metallo beta-lactamase. Encoded by gene IMP-18.
AY790341.1.gene1.p01	ARO:3001114 SHV-59.			ARO:3001114 SHV-59.	Klebsiella pneumoniae	>AY790341.1.gene1.p01 beta-lactamase SHV-59. Antibiotic hydrolysis. SHV-59 Curated. Encoded by gene blaSHV-59.
AY795964.gene.p01	ARO:3001418 OXA-23.			ARO:3001418 OXA-23.	Acinetobacter baumannii	>AY795964.gene.p01 blaOXA_23 protein. OXA-23 Curated. Encoded by gene blaOXA_23.
AY822595.1.gene1.p01	ARO:3001900 CTX-M-38.			ARO:3001900 CTX-M-38.	Klebsiella pneumoniae	>AY822595.1.gene1.p01 beta lactamase CTX-M-38. CTX-M-38 Curated. Encoded by gene blaCTX-M-38. Antibiotic hydrolysis.
AY825285.gene.p01	ARO:3000565 tet38.			ARO:3000565 tet38.	Staphylococcus aureus	>AY825285.gene.p01 tet38 protein. tet38 Curated. Encoded by gene tet38.
AY825330.1.gene1.p01	ARO:3002446 OKP-B-13.			ARO:3002446 OKP-B-13.	Klebsiella pneumoniae	>AY825330.1.gene1.p01 beta-lactamase. OKP-B-13 Curated. Encoded by gene blaOKP-b-13. OKB-B-13.
AY826417.1.gene1.p01	ARO:3001000 TEM-136.			ARO:3001000 TEM-136.	Klebsiella pneumoniae	>AY826417.1.gene1.p01 extended-spectrum beta-lactamase TEM-136. Encoded by gene blaTEM-136. Confers resistance to third generation cephalosporins. TEM-136 Curated.
AY847143.1.gene1.p01	ARO:3001909 CTX-M-47.			ARO:3001909 CTX-M-47.	Escherichia coli	>AY847143.1.gene1.p01 CTX-M type extended spectrum beta-lactamase. CTX-M-47 Curated. Variation of CTX-M-14. Encoded by gene blaCTX-M.
AY847144.1.gene1.p01	ARO:3001910 CTX-M-48.			ARO:3001910 CTX-M-48.	Klebsiella pneumoniae	>AY847144.1.gene1.p01 CTX-M type extended spectrum beta-lactamase. Encoded by gene blaCTX-M. CTX-M-48 Curated. Variation of CTX-M-14.
AY847145.1.gene1.p01	ARO:3001911 CTX-M-49.			ARO:3001911 CTX-M-49.	Klebsiella pneumoniae	>AY847145.1.gene1.p01 CTX-M type extended spectrum beta-lactamase. Variation of CTX-M-14. Encoded by gene blaCTX-M. CTX-M-49 Curated.
AY847146.1.gene1.p01	ARO:3001912 CTX-M-50.			ARO:3001912 CTX-M-50.	Klebsiella pneumoniae	>AY847146.1.gene1.p01 CTX-M type extended spectrum beta-lactamase. CTX-M-50 Curated. Encoded by gene blaCTX-M. Variation of CTX-M-14.
AY847147.1.gene1.p01	ARO:3001908 CTX-M-46.			ARO:3001908 CTX-M-46.	Klebsiella pneumoniae	>AY847147.1.gene1.p01 CTX-M type extended spectrum beta-lactamase. CTX-M-46 Curated. Encoded by gene blaCTX-M. Variation of CTX-M-14.
AY847148.1.gene1.p01	ARO:3001933 CTX-M-72.			ARO:3001933 CTX-M-72.	Klebsiella pneumoniae	>AY847148.1.gene1.p01 CTX-M type extended spectrum beta-lactamase. CTX-M-72 Curated. Encoded by gene blaCTX-M. Variation of blaCTX-M-3.
AY850171.1.gene1.p1	ARO:3002439 OKP-B-6.			ARO:3002439 OKP-B-6.	Klebsiella pneumoniae	>AY850171.1.gene1.p1 penicillinase OKP-6. OKP-B-6 Curated. Beta-lactamase; OKP family. Encoded by gene AAW49734.1.
AY853593.1.gene1.p1	ARO:3001002 TEM-138.			ARO:3001002 TEM-138.	Salmonella enterica	>AY853593.1.gene1.p1 extended-spectrum beta-lactamase TEM-138. Encoded by gene AAW47922.1. TEM-138 Curated.
AY859529.1.gene1.p01	ARO:3001620 OXA-75.			ARO:3001620 OXA-75.	Acinetobacter baumannii	>AY859529.1.gene1.p01 carbapenem-hydrolyzing oxacillinase OXA-75. OXA-75 Curated. Encoded by gene bla-OXA-75.
AY862132.1.gene1.p01	ARO:3001645 OXA-78.			ARO:3001645 OXA-78.	Acinetobacter baumannii	>AY862132.1.gene1.p01 beta-lactamase OXA-78. OXA-78 Curated. Encoded by gene bla-oxa-78. Carbapenemase.
AY874537.1.gene1.p01	ARO:3000883 TEM-11.			ARO:3000883 TEM-11.	Proteus mirabilis	>AY874537.1.gene1.p01 beta-lactamase TEM-11. Encoded by gene bla. TEM-11 Curated.
AY920928.1.gene5.p01	ARO:3002338 GES-9.			ARO:3002338 GES-9.	Pseudomonas aeruginosa	>AY920928.1.gene5.p01 GES-9. Extended-spectrum beta-lactamase. Encoded by gene bla(GES-9). GES-9 Curated.
AY928180.1.orf2.gene.p01	ARO:3002837 lnuC.			ARO:3002837 lnuC.	Streptococcus agalactiae	>AY928180.1.orf2.gene.p01 LnuC. lnuC Curated. Encoded by gene lnu(C).
AY939911.1.gene1.p01	ARO:3002634 APH(2'')-Ie.			ARO:3002634 APH(2'')-Ie.	Enterococcus casseliflavus	>AY939911.1.gene1.p01 aph(2'')-Ie. Aminoglycoside modifying enzyme. APH(2'')-Ie Curated. Encoded by gene aph(2'')-Ie.
AY949202.1.gene1.p01	ARO:3001622 OXA-77.			ARO:3001622 OXA-77.	Acinetobacter baumannii	>AY949202.1.gene1.p01 OXA-77. OXA-77 Curated. Carbapenem-hydrolyzing oxacillinase. Encoded by gene bla(OXA-77).
AY949203.1.gene1.p01	ARO:3001621 OXA-76.			ARO:3001621 OXA-76.	Acinetobacter baumannii	>AY949203.1.gene1.p01 OXA-76. Carbapenem-hydrolyzing oxacillinase. OXA-76 Curated. Encoded by gene bla(OXA-76).
AY954516.1.gene1.p1	ARO:3001901 CTX-M-39.			ARO:3001901 CTX-M-39.	Escherichia coli	>AY954516.1.gene1.p1 beta-lactamase CTX-M-39. CTX-M-39 Curated. Encoded by gene AAX54694.1.
AY956335.1.gene1.p1	ARO:3001004 TEM-141.			ARO:3001004 TEM-141.	Enterobacter cloacae	>AY956335.1.gene1.p1 beta-lactamase TEM-141. Encoded by gene AAX56615.1. TEM-141 Curated.
AY960293.2.gene1.p2	ARO:3002031 CMY-20.			ARO:3002031 CMY-20.	Escherichia coli	>AY960293.2.gene1.p2 CMY-type beta-lactamase. CMY-20 Curated. Encoded by gene AAX58682.2.
AY987395.1.orf2.gene.p01	ARO:3002707 QnrA1.			ARO:3002707 QnrA1.	Enterobacter cloacae	>AY987395.1.orf2.gene.p01 Qnr. Encoded by gene qnr.
AY987853.gene.p01	ARO:3002675 catB2.			ARO:3002675 catB2.	Klebsiella pneumoniae	>AY987853.gene.p01 catB2 protein. Encoded by gene catB2.
AY995206.gene.p01	ARO:3001878 CTX-M-15.			ARO:3001878 CTX-M-15.	Klebsiella pneumoniae	>AY995206.gene.p01 blaCTXM-15 protein. CTX-M-15 Curated. Encoded by gene blaCTXM-15.
BA000017.4.gene1366.p01	ARO:3000457 aminocoumarin resistant parE.			ARO:3000457 aminocoumarin resistant parE.	Staphylococcus aureus subsp. aureus Mu50	>BA000017.4.gene1366.p01 topoisomerase IV subunit B. Encoded by gene parE.
BA000017.4.gene1367.p01	ARO:3000619 fluoroquinolone resistant parC.			ARO:3000619 fluoroquinolone resistant parC.	Staphylococcus aureus subsp. aureus Mu50	>BA000017.4.gene1367.p01 topoisomerase IV subunit A. Encoded by gene parC.
BA000017.4.gene138.p01	ARO:3000565 tet38.			ARO:3000565 tet38.	Staphylococcus aureus subsp. aureus Mu50	>BA000017.4.gene138.p01 probable transmembrane protein. Encoded by gene SAV0137.
BA000017.4.gene1426.p01	ARO:3000839 arlS.			ARO:3000839 arlS.	Staphylococcus aureus subsp. aureus Mu50	>BA000017.4.gene1426.p01 putative protein histidine kinase. Encoded by gene arlS.
BA000017.4.gene1427.p01	ARO:3000838 arlR.			ARO:3000838 arlR.	Staphylococcus aureus subsp. aureus Mu50	>BA000017.4.gene1427.p01 truncated (putative response regulator). Encoded by gene truncated-arlR.
BA000017.4.gene1666.p01	ARO:3000347 ErmA.			ARO:3000347 ErmA.	Staphylococcus aureus subsp. aureus Mu50	>BA000017.4.gene1666.p01 rRNA methylase. Encoded by gene ermA.
BA000017.4.gene1914.p01	ARO:3000489 sav1866.			ARO:3000489 sav1866.	Staphylococcus aureus subsp. aureus Mu50	>BA000017.4.gene1914.p01 ABC transporter homolog. sav1866 Curated. Encoded by gene SAV1866.
BA000017.4.gene2141.p01	ARO:3003074 S. aureus daptomycin resistant cls.			ARO:3003074 S. aureus daptomycin resistant cls.	Staphylococcus aureus subsp. aureus Mu50	>BA000017.4.gene2141.p01 cardiolipin synthetase. Encoded by gene SAV2088.
BA000017.4.gene333.p01	ARO:3000746 mepR.			ARO:3000746 mepR.	Staphylococcus aureus subsp. aureus Mu50	>BA000017.4.gene333.p01 hypothetical protein. Encoded by gene SAV0333.
BA000017.4.gene36.p01	ARO:3001205 bleomycin resistance protein (BRP).			ARO:3001205 bleomycin resistance protein (BRP).	Staphylococcus aureus subsp. aureus Mu50	>BA000017.4.gene36.p01 bleomycin resistance protein. Encoded by gene bleO.
BA000017.4.gene43.p01	ARO:3000215 mecR1.			ARO:3000215 mecR1.	Staphylococcus aureus subsp. aureus Mu50	>BA000017.4.gene43.p01 methicillin resistance protein. Encoded by gene mecR1.
BA000017.4.gene517.p01	ARO:3000226 sulfonamide resistant dihydropteroate synthase folP.			ARO:3000226 sulfonamide resistant dihydropteroate synthase folP.	Staphylococcus aureus subsp. aureus Mu50	>BA000017.4.gene517.p01 dihydropteroate synthase chain A synthetase. Encoded by gene folP.
BA000017.4.gene53.p01	ARO:3000347 ErmA.			ARO:3000347 ErmA.	Staphylococcus aureus subsp. aureus Mu50	>BA000017.4.gene53.p01 rRNA methylase. Encoded by gene ermA.
[truncated: 1,935 more rows]

## Sheet: Lahey headers
Protein	Category	Gene
>(IND-13)	ClassB beta-lactamase
>ACC-1	ClassC beta-lactamase
>ACC-2	ClassC beta-lactamase
>ACC-3	ClassC beta-lactamase
>ACC-4	ClassC beta-lactamase
>ACT-1	ClassC beta-lactamase
>ACT-10	ClassC beta-lactamase
>ACT-12	ClassC beta-lactamase
>ACT-14	ClassC beta-lactamase
[truncated: 1,137 more rows]
